# Supplementary material for: Experimental data showing the thermal behaviour of a residential building in a hot and humid climate on three scenarios: An empty room with a closed door, an empty room with an open door, and a normal inhabited room
Source: Data Brief. 2022 Feb 8;41:107906. doi: 10.1016/j.dib.2022.107906 (PMC8858998; doi:10.1016/j.dib.2022.107906)
Supplement: Supplementary file 1 [file mmc1.zip]

Archive with 1 entries (1 files):
- Table 1.csv
