# Supplementary material for: Experimental data showing the thermal behaviour of a residential building in a hot and humid climate on three scenarios: An empty room with a closed door, an empty room with an open door, and a normal inhabited room
Source: Data Brief. 2022 Feb 8;41:107906. doi: 10.1016/j.dib.2022.107906 (PMC8858998; doi:10.1016/j.dib.2022.107906)
Supplement: Supplementary file 1 [file mmc1.zip › Table 1.csv]

		Room C1		Room C2		Room C3		outdoor environment C4
date	time (h)	temperature TC1 (�C)	relative humidity RH C1 (%)	temperature TC2 (�C)	relative humidity RH C2 (%)	temperature TC3 (�C)	relative humidity RH C3 (%)	temperature Tout (�C)	relative humidity RHout(%)	maximum wind speed Vout (m/s)	wind direction DIR vent (�)
01/01/2019	1	28,9	80,3	30,1	87,3	29,4	80,1	27,3	86,4	1,7	-92,1
01/01/2019	2	28,6	82,5	29,8	88,0	29,1	81,7	27,0	89,7	1,8	-92,1
01/01/2019	3	28,3	83,9	29,6	88,5	28,9	83,0	26,5	92,7	1,9	-92,3
01/01/2019	4	28,0	84,9	29,3	88,7	28,6	83,8	26,3	93,8	2	-94,3
01/01/2019	5	27,8	85,7	29,1	89,0	28,4	84,4	26,1	94,5	1,9	-93,8
01/01/2019	6	27,5	86,0	28,8	88,9	28,1	85,1	25,9	94,2	2,2	-94,9
01/01/2019	7	27,4	84,9	28,6	89,1	27,9	84,7	25,8	91,2	1,7	-93,1
01/01/2019	8	27,3	84,4	28,4	89,1	27,6	84,5	26,6	86,5	2,2	-94,6
01/01/2019	9	27,3	82,9	28,2	89,0	27,5	83,6	28,4	77,5	1,8	-89,6
01/01/2019	10	27,6	81,2	28,3	89,1	27,7	83,2	30,5	70,4	3	-90,3
01/01/2019	11	28,1	79,8	28,6	88,7	28,1	82,6	32,6	63,3	3,7	-90,2
01/01/2019	12	28,9	75,9	29,0	88,4	28,7	81,3	34,5	56,3	3,3	-89,2
01/01/2019	13	29,7	71,5	29,7	88,4	29,4	79,4	35,7	51,0	3	-89,0
01/01/2019	14	30,5	71,3	30,4	89,0	30,1	78,6	36,6	51,4	4,6	-89,3
01/01/2019	15	31,4	69,3	31,1	88,0	30,9	75,6	38,2	47,9	5,4	-91,2
01/01/2019	16	31,4	70,3	31,6	86,9	31,1	75,8	35,7	54,9	6,3	-91,5
01/01/2019	17	31,4	73,4	31,9	86,3	31,3	77,3	34,3	61,6	6,2	-91,8
01/01/2019	18	30,9	76,2	32,1	86,5	31,2	78,6	31,1	72,5	6,2	-92,3
01/01/2019	19	30,6	77,5	32,0	87,0	31,1	79,8	29,6	78,3	4	-91,3
01/01/2019	20	30,3	77,8	31,8	87,0	30,8	79,6	29,0	80,5	3,8	-90,2
01/01/2019	21	29,9	78,6	31,5	87,4	30,5	79,6	28,6	82,4	3,2	-89,8
01/01/2019	22	29,6	79,8	31,2	87,8	30,2	80,3	28,3	84,3	2,7	-90,2
01/01/2019	23	29,3	81,0	30,9	88,7	29,9	81,3	28,1	86,0	2,1	-89,3
01/01/2019	24	29,0	82,1	30,6	89,5	29,6	82,0	27,7	87,5	1,3	-89,1
02/01/2019	1	28,7	83,1	30,3	90,2	29,4	82,7	27,3	89,9	1,5	-89,3
02/01/2019	2	28,4	84,0	30,0	90,4	29,1	83,3	26,8	91,6	1,5	-89,7
02/01/2019	3	28,1	84,8	29,8	90,5	28,8	83,8	26,6	92,4	1,4	-89,0
02/01/2019	4	27,8	85,5	29,5	90,4	28,6	84,3	26,3	93,1	1,3	-89,0
02/01/2019	5	27,6	86,1	29,2	90,4	28,3	84,9	26,1	94,1	2	-89,1
02/01/2019	6	27,4	87,0	29,0	90,5	28,1	85,6	25,9	95,4	1,7	-89,0
02/01/2019	7	27,1	87,7	28,7	90,7	27,9	86,3	25,8	96,1	2	-97,2
02/01/2019	8	27,2	88,4	28,5	90,9	27,8	86,9	27,2	91,5	1,3	-96,0
02/01/2019	9	27,3	87,9	28,5	91,2	27,8	87,3	29,3	82,2	1,7	-98,1
02/01/2019	10	27,6	86,3	28,5	91,5	27,9	87,3	31,3	72,6	2,2	-97,5
02/01/2019	11	28,1	82,8	28,8	91,4	28,2	86,3	33,1	64,0	2,6	-95,2
02/01/2019	12	28,7	78,1	29,2	91,3	28,7	84,9	34,2	57,3	2,8	-96,6
02/01/2019	13	29,6	72,4	29,8	91,5	29,4	80,6	36,8	48,2	2,6	-97,0
02/01/2019	14	30,6	65,4	30,5	90,8	30,2	74,4	38,1	41,5	4,2	-97,7
02/01/2019	15	31,4	62,8	31,2	89,3	30,8	71,6	38,0	41,7	5	-100,4
02/01/2019	16	31,8	60,5	31,7	87,8	31,3	64,3	37,0	42,2	4,9	-101,4
02/01/2019	17	31,7	60,7	32,1	86,5	31,4	64,0	35,2	46,6	4,9	-102,1
02/01/2019	18	31,3	67,4	32,3	86,2	31,4	72,0	32,2	59,8	5,2	-102,3
02/01/2019	19	30,8	70,3	32,2	85,9	31,2	72,9	29,9	67,7	4,6	-103,9
02/01/2019	20	30,5	71,1	32,0	85,7	30,9	75,5	28,9	72,9	2,5	-106,1
02/01/2019	21	30,1	73,1	31,7	85,8	30,7	76,6	28,5	76,9	2,2	-103,6
02/01/2019	22	29,7	73,8	31,4	86,3	30,4	77,5	28,0	78,8	2	-98,5
02/01/2019	23	29,4	74,8	31,0	87,6	30,4	79,4	27,8	79,6	1,8	-91,4
02/01/2019	24	29,1	76,2	30,7	88,4	30,2	80,3	27,4	81,5	1,9	-92,1
03/01/2019	1	29,1	76,2	30,7	88,4	30,2	80,3	27,4	81,5	1,5	-92,2
03/01/2019	2	28,8	77,4	30,3	88,5	30,1	82,3	27,3	82,6	1,8	-92,6
03/01/2019	3	28,5	78,8	30,0	88,6	30,0	83,5	26,7	85,6	1,2	-92,4
03/01/2019	4	28,2	79,7	29,7	88,5	29,8	84,0	26,5	86,3	2,1	-92,3
03/01/2019	5	28,0	80,6	29,5	88,4	29,6	84,3	26,5	87,1	2,3	-92,4
03/01/2019	6	27,6	82,1	29,2	88,4	29,4	84,5	25,7	90,8	2,3	-91,7
03/01/2019	7	27,3	82,2	28,9	88,2	29,1	84,9	25,3	91,0	2,9	-91,1
03/01/2019	8	27,1	82,6	28,6	88,0	28,8	84,8	25,2	91,2	2,7	-90,9
03/01/2019	9	27,0	83,0	28,3	88,0	28,1	82,1	25,7	88,9	2,9	-90,2
03/01/2019	10	27,0	83,4	28,1	88,6	27,9	82,7	27,5	81,7	2,9	-89,3
03/01/2019	11	27,2	83,5	28,2	88,9	27,9	83,8	30,3	70,7	3,2	-88,9
03/01/2019	12	27,7	81,4	28,4	88,8	28,2	83,3	32,3	62,5	3,1	-89,2
03/01/2019	13	28,3	77,7	28,9	89,1	28,6	81,7	34,6	53,0	2,8	-89,2
03/01/2019	14	29,2	70,7	29,6	84,7	29,2	79,0	35,8	46,6	3,6	-91,1
03/01/2019	15	30,3	68,9	30,5	75,2	29,9	77,5	36,6	47,6	4,5	-93,2
03/01/2019	16	31,2	70,6	31,2	73,8	30,7	76,5	37,6	48,3	5	-93,9
03/01/2019	17	31,3	70,0	31,5	75,4	31,1	77,8	36,2	51,7	5,8	-94,4
03/01/2019	18	31,0	70,6	31,3	77,3	31,2	78,2	33,3	59,8	5,8	-94,9
03/01/2019	19	30,8	75,2	31,3	80,9	31,3	78,7	30,9	70,3	4	-93,9
03/01/2019	20	30,5	77,4	31,4	84,0	30,8	79,5	29,2	79,4	3,4	-94,0
03/01/2019	21	30,0	78,0	31,2	85,2	30,6	79,7	28,5	82,2	3,1	-90,6
03/01/2019	22	29,6	79,1	31,0	86,1	30,5	81,0	28,0	84,2	1,4	-88,7
03/01/2019	23	29,2	79,8	30,6	86,9	30,3	82,7	27,6	85,5	1,2	-88,6
03/01/2019	24	28,8	81,3	30,4	87,4	30,5	84,4	27,3	87,6	1,5	-87,6
04/01/2019	1	28,5	82,4	30,1	88,1	30,2	84,9	27,0	89,2	1,8	-87,9
04/01/2019	2	28,1	83,3	29,8	88,9	29,8	84,9	26,5	91,2	2	-88,0
04/01/2019	3	27,9	84,1	29,5	89,0	29,6	85,3	26,4	91,9	2,1	-87,8
04/01/2019	4	27,6	84,9	29,3	89,4	29,6	85,5	26,1	93,0	1,5	-88,0
04/01/2019	5	27,4	85,5	29,0	89,5	29,3	85,6	26,0	93,6	1,4	-88,4
04/01/2019	6	27,2	86,2	28,8	89,5	29,0	85,7	25,8	94,2	1,7	-89,0
04/01/2019	7	27,0	86,9	28,6	89,7	28,9	86,2	25,7	94,7	1,9	-89,6
04/01/2019	8	26,8	87,6	28,4	90,0	28,5	86,3	25,6	95,5	2	-90,0
04/01/2019	9	27,0	88,4	28,2	90,6	27,9	87,2	28,5	84,6	2,2	-91,2
04/01/2019	10	27,4	87,7	28,3	91,0	28,0	87,4	30,9	75,8	2,9	-89,3
04/01/2019	11	28,1	83,3	28,5	91,0	28,3	85,2	33,0	64,6	3,5	-89,5
04/01/2019	12	28,8	78,9	29,0	90,2	28,7	82,2	33,7	60,0	3,2	-89,5
04/01/2019	13	29,6	73,8	29,5	89,4	29,3	78,9	34,9	54,3	3,3	-90,3
04/01/2019	14	30,5	70,1	30,1	89,4	30,0	76,0	36,4	49,7	3,5	-90,6
04/01/2019	15	31,4	70,1	30,7	89,4	30,7	74,8	37,9	48,5	4,1	-92,8
04/01/2019	16	31,8	68,5	31,3	88,1	31,1	74,8	37,1	49,7	5,3	-92,2
04/01/2019	17	31,6	70,0	31,6	86,4	31,3	73,9	33,4	60,6	6,1	-91,1
04/01/2019	18	31,2	73,3	31,8	86,0	31,2	77,5	30,8	72,0	5,6	-92,2
04/01/2019	19	30,8	76,1	31,7	85,9	30,9	78,6	29,3	79,6	6,2	-92,3
04/01/2019	20	30,4	78,0	31,5	86,5	30,6	79,7	28,8	83,0	4,9	-93,0
04/01/2019	21	29,9	79,7	31,2	87,0	30,4	80,4	28,4	85,2	3,6	-92,5
04/01/2019	22	29,3	81,0	30,6	88,5	30,1	82,6	27,9	86,6	3,8	-90,5
04/01/2019	23	28,9	82,2	30,3	89,4	30,0	83,1	27,3	89,6	1,7	-88,5
04/01/2019	24	28,5	83,6	30,1	90,0	29,7	83,7	26,9	91,2	2,2	-88,8
05/01/2019	1	28,9	82,2	30,3	89,4	30,0	83,1	27,3	89,6	1,3	-88,7
05/01/2019	2	28,2	84,6	29,8	90,3	29,6	84,1	26,9	91,6	1,6	-89,0
05/01/2019	3	27,9	85,4	29,5	90,5	29,4	84,5	26,5	93,0	1,9	-89,2
05/01/2019	4	27,7	86,0	29,3	90,0	29,2	85,0	26,1	95,2	2	-89,6
05/01/2019	5	27,4	86,6	29,0	89,7	28,9	85,3	25,9	95,5	2,5	-89,4
05/01/2019	6	27,3	87,2	28,8	90,1	28,7	85,7	26,0	95,3	2	-88,7
05/01/2019	7	27,1	87,7	28,6	90,5	28,4	86,1	25,8	96,0	1,8	-97,0
05/01/2019	8	26,9	88,5	28,4	90,7	28,2	86,3	27,0	92,1	1,1	-102,8
05/01/2019	9	27,1	87,6	28,3	91,0	28,1	86,5	28,7	83,3	2,4	-101,9
05/01/2019	10	27,5	83,4	28,3	90,8	28,1	85,5	30,4	72,3	2,7	-99,9
05/01/2019	11	28,1	80,3	28,6	90,7	28,3	83,2	32,9	62,9	2,8	-99,0
05/01/2019	12	29,0	77,4	29,2	91,0	28,8	82,9	35,1	55,7	2,4	-98,8
05/01/2019	13	30,0	73,7	29,8	91,1	29,5	82,2	37,0	50,2	3,1	-99,7
05/01/2019	14	30,8	70,7	30,4	89,9	30,1	79,9	37,5	48,1	5,1	-100,5
05/01/2019	15	31,5	68,7	30,9	88,2	30,7	79,1	37,2	48,4	4,3	-100,3
05/01/2019	16	31,8	68,7	31,4	86,9	31,2	79,0	35,9	52,8	5,5	-100,6
05/01/2019	17	31,7	67,1	31,7	85,1	31,3	77,2	34,0	55,3	6,6	-99,3
05/01/2019	18	31,4	72,3	31,8	83,7	31,3	78,0	31,3	70,3	6,7	-97,3
05/01/2019	19	30,9	75,7	31,8	84,9	31,1	79,8	29,5	79,3	5,6	-99,7
05/01/2019	20	30,5	77,1	31,6	86,0	31,0	80,9	28,8	82,3	4	-101,7
05/01/2019	21	30,1	78,2	31,3	86,7	30,7	80,0	28,4	84,2	2,5	-95,1
05/01/2019	22	29,7	79,3	31,0	87,4	30,4	79,8	28,1	85,6	1,9	-90,3
05/01/2019	23	29,4	80,6	30,8	88,4	30,2	80,5	27,9	86,9	1,5	-88,1
05/01/2019	24	29,1	82,0	30,4	89,6	29,7	82,2	27,4	90,2	1,5	-88,1
06/01/2019	1	28,7	83,0	30,2	89,9	29,4	83,0	27,0	91,7	1,8	-89,5
06/01/2019	2	28,7	83,0	30,2	89,9	29,4	83,0	27,0	91,7	2,3	-90,0
06/01/2019	3	28,2	84,0	29,9	90,0	29,3	83,3	26,7	91,9	1,6	-89,0
06/01/2019	4	27,9	84,8	29,6	90,2	29,0	83,8	26,4	92,6	0,9	-88,7
06/01/2019	5	27,5	85,3	29,4	90,2	28,7	84,1	26,1	93,3	1,1	-88,3
06/01/2019	6	27,2	85,9	29,1	90,0	28,5	84,4	25,9	93,7	1,7	-88,2
06/01/2019	7	27,1	86,6	28,9	90,2	28,2	85,2	25,9	94,4	1,9	-88,1
06/01/2019	8	26,9	86,8	28,6	90,5	28,0	85,4	25,7	94,6	1,7	-88,5
06/01/2019	9	26,7	86,1	28,4	90,4	27,9	84,3	26,4	90,1	1,9	-88,7
06/01/2019	10	26,9	86,7	28,3	90,3	27,8	85,3	28,5	83,1	3,1	-88,9
06/01/2019	11	27,3	85,0	28,4	90,6	27,9	86,0	31,1	72,0	3,1	-89,1
06/01/2019	12	28,1	82,8	28,6	91,1	28,2	85,9	34,5	60,4	3,2	-88,4
06/01/2019	13	30,0	75,4	29,7	90,8	29,4	83,1	36,4	52,5	3,8	-88,9
06/01/2019	14	30,4	72,9	30,3	90,2	29,9	82,9	35,3	54,1	4,8	-91,4
06/01/2019	15	31,2	70,0	30,8	88,2	30,5	81,3	36,7	50,5	4,8	-92,5
06/01/2019	16	31,5	69,9	31,2	86,5	30,8	78,7	35,3	54,3	6,1	-90,9
06/01/2019	17	31,5	69,1	31,5	85,1	30,9	77,0	33,6	58,4	6,4	-91,1
06/01/2019	18	31,2	72,0	31,6	84,9	31,1	78,9	31,2	68,1	6,5	-91,5
06/01/2019	19	30,7	74,5	31,5	85,5	31,0	79,6	29,1	77,8	4,7	-91,7
06/01/2019	20	30,2	75,8	31,3	85,9	30,8	80,2	28,3	81,1	4,9	-90,1
06/01/2019	21	29,8	77,1	31,0	87,0	30,5	80,9	27,9	83,4	2,4	-89,4
06/01/2019	22	29,4	78,4	30,7	88,1	30,2	81,6	27,8	84,7	2,1	-88,3
06/01/2019	23	29,1	79,6	30,4	88,6	29,9	82,7	27,5	86,0	1,8	-88,0
06/01/2019	24	28,7	80,9	30,2	89,2	29,6	83,7	27,0	88,1	1,7	-87,1
07/01/2019	1	28,3	82,0	29,8	89,1	29,5	83,9	26,4	91,1	2,3	-87,0
07/01/2019	2	27,8	83,5	29,5	88,6	29,3	85,1	26,2	92,2	2	-87,1
07/01/2019	3	27,6	83,6	29,3	89,0	29,0	83,8	26,3	89,8	3,6	-88,8
07/01/2019	4	27,4	83,4	29,0	88,9	28,6	83,1	26,0	89,8	1,4	-88,4
07/01/2019	5	27,1	85,6	28,8	89,3	28,5	84,1	25,7	93,5	1,4	-88,0
07/01/2019	6	26,9	86,6	28,6	89,8	28,4	84,5	25,7	93,6	1,1	-88,6
07/01/2019	7	26,7	86,7	28,4	90,0	28,2	84,6	25,7	93,3	1,2	-87,7
07/01/2019	8	26,6	87,1	28,3	90,0	27,8	85,2	26,6	89,9	1,8	-87,2
07/01/2019	9	26,9	87,0	28,2	90,2	27,7	85,9	29,5	79,6	2,4	-87,6
07/01/2019	10	27,5	86,0	28,3	90,8	27,9	86,3	32,0	70,3	2,3	-87,1
07/01/2019	11	27,9	84,8	28,6	91,3	28,2	86,5	32,8	66,8	2,7	-88,7
07/01/2019	12	28,6	81,3	28,9	91,4	28,5	85,4	34,9	58,8	2,8	-88,2
07/01/2019	13	29,5	77,9	29,4	91,4	29,1	83,2	36,8	52,7	3,2	-88,9
07/01/2019	14	30,1	74,5	29,9	90,8	29,5	81,2	35,6	54,0	5,3	-90,7
07/01/2019	15	30,2	75,1	30,2	89,6	29,8	82,1	33,5	61,6	5	-92,1
07/01/2019	16	30,2	76,1	30,5	88,2	29,9	82,1	32,5	66,1	6	-90,7
07/01/2019	17	30,1	76,4	30,6	87,3	29,9	81,6	31,3	69,6	6,6	-91,3
07/01/2019	18	29,9	77,1	30,6	87,2	29,9	81,4	30,1	73,9	5,3	-92,7
07/01/2019	19	29,5	77,8	30,5	88,5	29,7	82,1	28,4	79,8	4,3	-93,9
07/01/2019	20	29,2	79,0	30,3	88,9	29,5	82,7	27,9	82,9	3	-92,5
07/01/2019	21	28,8	79,8	30,1	89,0	29,2	83,2	27,5	84,5	1,6	-89,7
07/01/2019	22	28,6	80,9	29,9	89,3	29,0	82,9	27,4	85,5	2,6	-89,1
07/01/2019	23	28,3	81,6	29,6	89,6	29,1	83,8	27,2	86,1	2,8	-90,9
07/01/2019	24	28,1	82,1	29,4	90,0	29,0	84,6	27,0	86,9	2,5	-91,6
08/01/2019	1	27,8	82,9	29,2	90,1	28,9	85,2	26,6	88,4	2,1	-93,4
08/01/2019	2	27,5	83,5	29,0	90,3	28,7	85,5	26,3	89,8	1,4	-97,9
08/01/2019	3	27,2	85,0	28,8	90,4	28,5	86,2	25,8	92,8	1,3	-96,3
08/01/2019	4	27,0	85,9	28,5	90,3	28,3	86,5	25,4	95,1	2,1	-94,5
08/01/2019	5	26,7	86,5	28,3	90,5	28,0	86,6	25,1	95,8	2	-93,9
08/01/2019	6	26,5	87,2	28,1	90,6	27,8	86,6	25,0	96,1	1,7	-95,0
08/01/2019	7	26,3	87,8	27,9	90,7	27,5	87,0	25,2	96,0	1,9	-95,6
08/01/2019	8	26,3	88,5	27,7	90,8	27,4	87,9	26,0	93,8	2	-95,2
08/01/2019	9	26,5	88,9	27,6	91,2	27,3	88,1	27,5	88,3	2,2	-97,5
08/01/2019	10	27,0	87,7	27,7	91,5	27,4	88,3	30,6	75,2	2,9	-97,0
08/01/2019	11	27,6	84,9	28,0	91,9	27,7	88,3	32,5	66,2	2,4	-97,5
08/01/2019	12	28,6	81,3	28,5	92,2	28,2	87,3	35,1	57,9	2,2	-98,4
08/01/2019	13	29,2	76,8	29,0	92,1	28,8	86,8	35,2	54,7	2,6	-97,0
08/01/2019	14	30,0	73,3	29,5	91,3	29,3	84,8	35,7	52,5	4,3	-98,0
08/01/2019	15	30,8	67,5	30,1	88,6	29,9	80,6	37,0	46,0	6,8	-96,6
08/01/2019	16	31,0	64,4	30,5	85,3	30,3	79,8	35,4	48,3	7,4	-95,6
08/01/2019	17	31,1	68,6	30,9	83,7	30,6	80,2	33,6	58,3	6,8	-94,2
08/01/2019	18	30,9	73,1	31,1	84,7	30,8	81,4	31,3	69,2	5,9	-95,0
08/01/2019	19	30,5	75,6	31,1	86,4	30,8	81,7	29,2	78,7	3,4	-93,3
08/01/2019	20	30,0	77,7	31,0	87,4	30,7	82,2	28,4	83,4	3,2	-93,5
08/01/2019	21	29,7	78,6	30,8	87,5	30,4	82,6	28,0	84,9	2,9	-93,1
08/01/2019	22	29,2	78,1	30,5	87,8	30,2	83,3	27,8	82,7	2,2	-93,3
08/01/2019	23	28,9	77,0	30,2	88,2	29,9	83,3	27,7	80,3	2,3	-97,3
08/01/2019	24	28,5	77,2	29,9	89,3	29,7	83,5	27,4	80,9	2	-96,9
09/01/2019	1	28,2	77,3	29,7	89,3	29,6	83,3	26,9	81,6	1,4	-97,1
09/01/2019	2	27,9	78,5	29,4	88,9	29,4	83,4	26,6	83,9	2,1	-100,0
09/01/2019	3	27,6	79,3	29,1	88,7	29,1	83,5	26,1	85,9	1,5	-101,2
09/01/2019	4	27,4	81,4	28,9	89,2	29,0	84,0	25,8	89,2	2	-100,3
09/01/2019	5	27,1	82,5	28,6	88,7	28,7	84,5	25,4	91,2	2,3	-101,4
09/01/2019	6	26,8	83,4	28,4	89,1	28,3	84,9	25,1	92,5	1,9	-101,7
09/01/2019	7	26,6	83,8	28,2	89,3	28,0	85,0	25,0	92,5	2	-100,8
09/01/2019	8	26,4	82,9	27,9	89,0	27,7	84,7	25,8	86,6	2,6	-102,9
09/01/2019	9	26,5	81,8	27,7	88,6	27,6	84,3	27,5	78,5	2,8	-103,0
09/01/2019	10	26,9	79,9	27,8	88,4	27,7	84,6	29,8	69,2	2,5	-104,0
09/01/2019	11	27,6	77,0	28,1	88,4	27,9	84,3	31,7	61,9	2,9	-103,0
09/01/2019	12	28,5	74,2	28,6	87,9	28,5	83,5	33,6	55,5	3,8	-102,7
09/01/2019	13	29,7	69,0	29,3	87,7	29,2	82,1	35,9	48,3	4,2	-103,2
09/01/2019	14	30,8	64,6	30,0	86,7	30,0	80,1	37,3	43,3	3,8	-102,4
09/01/2019	15	31,5	63,8	30,6	85,7	30,7	79,3	37,4	44,7	4,3	-102,3
09/01/2019	16	31,9	65,7	31,2	85,0	31,3	79,3	36,4	49,3	4,5	-102,2
09/01/2019	17	31,7	64,7	31,6	83,7	31,5	78,3	34,2	52,9	5,8	-101,0
09/01/2019	18	31,5	66,1	31,7	82,9	31,3	75,6	31,8	59,9	4,9	-101,6
09/01/2019	19	31,0	69,0	31,7	83,7	31,1	74,6	29,5	70,2	4,4	-103,3
09/01/2019	20	30,5	71,3	31,5	84,2	30,8	76,7	28,5	76,5	3,3	-103,9
09/01/2019	21	30,0	73,5	31,2	84,5	30,7	78,9	27,9	80,3	1,7	-102,1
09/01/2019	22	29,6	75,1	30,9	85,0	30,6	80,4	27,5	82,5	1	-98,7
09/01/2019	23	29,1	77,0	30,6	85,7	30,4	81,1	27,0	85,0	1,2	-102,7
09/01/2019	24	28,7	77,7	30,2	87,5	29,9	81,2	26,6	86,9	1,8	-96,6
10/01/2019	1	28,2	78,5	29,8	87,4	29,6	82,3	26,0	88,5	1,7	-96,0
10/01/2019	2	27,7	80,1	29,5	86,7	29,3	82,5	25,7	90,0	2,3	-96,0
10/01/2019	3	27,5	80,0	29,1	86,4	29,0	82,4	25,4	89,9	2,2	-96,7
10/01/2019	4	27,2	80,8	28,8	86,4	28,6	82,6	25,1	91,1	2,2	-96,2
10/01/2019	5	26,9	81,7	28,5	86,7	28,3	83,3	24,9	92,1	1,9	-94,4
10/01/2019	6	26,5	82,5	28,3	87,0	28,1	83,9	24,7	92,5	2,2	-96,0
10/01/2019	7	26,3	84,0	28,1	87,4	27,9	84,2	24,8	93,1	1,4	-96,0
10/01/2019	8	26,2	84,8	27,9	87,8	27,7	84,2	25,8	89,5	1,6	-95,8
10/01/2019	9	26,2	85,3	27,8	88,1	27,5	84,7	26,9	85,4	1,3	-95,0
10/01/2019	10	26,7	84,9	27,8	88,6	27,5	85,0	29,7	75,5	2,7	-95,9
10/01/2019	11	27,2	83,5	27,9	88,9	27,6	85,2	30,3	72,6	2,7	-95,7
10/01/2019	12	27,7	80,0	28,1	88,8	27,8	84,4	32,3	63,4	2,5	-95,2
10/01/2019	13	28,6	76,3	28,6	88,7	28,3	82,2	35,3	53,2	2,9	-97,0
10/01/2019	14	29,3	73,9	29,1	88,3	28,8	80,7	34,8	54,3	3,5	-94,8
10/01/2019	15	29,9	72,4	29,6	88,0	29,3	79,0	35,1	53,1	4,6	-93,9
10/01/2019	16	30,2	71,2	29,9	86,9	29,6	78,7	33,9	55,9	3,6	-95,0
10/01/2019	17	30,3	72,9	30,2	86,6	29,8	79,1	33,0	61,3	4,1	-93,3
10/01/2019	18	30,2	74,0	30,3	87,0	29,8	80,0	30,9	68,2	4,1	-92,9
10/01/2019	19	29,8	76,4	30,2	87,5	29,7	81,3	28,9	77,6	3,5	-93,0
10/01/2019	20	29,4	78,2	30,1	87,8	29,6	81,8	27,9	82,9	2,6	-94,1
10/01/2019	21	29,1	79,3	30,0	88,5	29,5	82,6	27,5	85,7	1,8	-97,0
10/01/2019	22	28,7	80,6	29,8	89,1	29,2	83,3	27,1	87,5	0,6	-96,4
10/01/2019	23	28,4	81,7	29,5	89,6	28,9	83,6	26,8	88,9	0,6	-95,4
10/01/2019	24	28,1	82,4	29,3	89,6	28,7	83,9	26,6	90,0	1,2	-96,6
11/01/2019	1	27,7	83,6	29,1	89,8	28,5	84,1	26,2	91,6	1,2	-96,2
11/01/2019	2	27,4	84,4	28,9	89,9	28,5	84,4	26,0	92,3	0,9	-96,8
11/01/2019	3	27,2	84,8	28,6	90,0	28,3	84,4	25,9	92,7	1,4	-96,2
11/01/2019	4	27,0	85,4	28,4	89,8	28,1	84,8	25,5	94,2	1,6	-97,0
11/01/2019	5	26,8	86,0	28,2	89,8	27,7	85,3	25,3	95,4	2	-96,6
11/01/2019	6	26,6	86,5	28,0	89,8	27,2	86,5	25,2	95,4	1,8	-95,4
11/01/2019	7	26,4	86,8	27,8	90,1	27,4	85,8	25,1	95,5	1,5	-95,5
11/01/2019	8	26,4	87,2	27,6	90,0	27,2	86,3	26,0	92,5	1,9	-94,1
11/01/2019	9	26,6	87,7	27,6	90,4	27,2	87,0	28,2	85,1	2,4	-95,7
11/01/2019	10	27,1	86,9	27,7	90,8	27,4	87,2	31,0	74,3	2,2	-96,7
11/01/2019	11	27,8	83,3	28,0	91,3	27,7	86,5	33,7	62,5	2,4	-97,4
11/01/2019	12	28,6	79,6	28,4	91,2	28,2	85,0	34,8	57,7	2,8	-97,0
11/01/2019	13	29,6	76,9	29,0	91,1	28,8	83,1	36,7	53,0	3,4	-97,2
11/01/2019	14	30,3	74,3	29,6	90,4	29,5	80,9	36,5	52,5	3,9	-96,2
11/01/2019	15	30,9	72,7	30,1	89,1	30,0	79,7	36,5	53,0	5,1	-95,6
11/01/2019	16	31,1	71,4	30,6	87,4	30,4	78,7	35,1	55,7	6,7	-95,7
11/01/2019	17	31,1	71,6	30,9	86,2	30,6	78,3	33,4	61,3	5,7	-95,8
11/01/2019	18	30,9	74,0	31,0	86,6	30,6	79,3	31,1	70,8	4,7	-93,8
11/01/2019	19	30,5	75,9	31,0	87,6	30,5	80,6	29,2	79,1	3,5	-93,3
11/01/2019	20	30,1	76,8	30,9	88,5	30,4	81,0	28,4	82,4	2,6	-92,0
11/01/2019	21	29,7	77,7	30,7	88,9	30,3	81,4	28,0	84,2	1,8	-92,1
11/01/2019	22	29,3	78,7	30,4	89,2	30,1	81,1	27,6	85,7	1,7	-92,8
11/01/2019	23	28,9	80,3	30,1	89,5	29,7	82,6	27,3	87,4	0,8	-93,3
11/01/2019	24	28,6	81,9	29,9	89,8	29,6	83,3	27,1	89,3	1	-93,9
12/01/2019	1	28,3	82,6	29,6	90,0	29,5	83,1	27,0	89,4	1,1	-93,3
12/01/2019	2	28,0	83,6	29,4	90,0	29,3	83,6	26,6	91,4	1,9	-93,1
12/01/2019	3	27,7	84,7	29,2	89,8	29,2	83,8	26,1	93,3	1,5	-93,0
12/01/2019	4	27,4	85,4	28,9	89,9	29,0	84,0	25,9	94,3	1,1	-92,6
12/01/2019	5	27,3	85,9	28,7	90,0	28,8	85,0	26,1	94,0	1,4	-93,3
12/01/2019	6	27,1	86,5	28,5	90,1	28,5	85,5	25,7	95,2	1,7	-92,8
12/01/2019	7	26,9	86,9	28,3	90,1	28,3	86,0	25,6	95,8	1,6	-91,6
12/01/2019	8	26,8	87,9	28,2	90,2	28,2	86,3	26,8	91,9	1,4	-90,6
12/01/2019	9	27,1	88,0	28,1	90,5	28,0	86,9	29,5	82,5	1,6	-92,0
12/01/2019	10	27,5	86,6	28,2	91,0	28,1	87,0	31,4	73,7	2	-92,1
12/01/2019	11	28,0	84,0	28,4	91,3	28,3	86,6	32,8	66,9	2,9	-92,8
12/01/2019	12	28,8	78,5	28,8	91,1	28,6	84,6	34,6	58,2	3,6	-93,5
12/01/2019	13	29,7	73,7	29,3	90,4	29,2	81,3	36,1	51,8	3	-93,7
12/01/2019	14	30,5	71,9	29,8	89,4	29,8	79,0	36,8	50,9	4,3	-94,4
12/01/2019	15	31,2	69,9	30,4	88,1	30,5	77,6	37,3	49,6	5,3	-93,6
12/01/2019	16	31,6	67,8	30,9	86,0	30,9	75,9	36,2	50,8	6,3	-94,9
12/01/2019	17	31,6	68,8	31,3	84,0	31,1	75,3	33,9	58,8	8,1	-94,8
12/01/2019	18	31,2	72,6	31,4	84,1	31,1	77,4	31,3	70,3	6,4	-95,2
12/01/2019	19	30,9	75,0	31,4	85,5	31,0	79,3	29,6	78,6	4,9	-93,9
12/01/2019	20	30,5	76,4	31,3	86,9	30,9	80,4	28,8	82,5	2,9	-97,0
12/01/2019	21	30,1	77,8	31,1	87,2	30,6	80,9	28,4	84,7	3,1	-97,9
12/01/2019	22	29,8	79,3	30,8	87,6	30,4	81,5	28,2	86,2	2,7	-94,2
12/01/2019	23	29,4	80,4	30,6	88,7	30,1	82,2	27,9	87,6	2,1	-93,0
12/01/2019	24	29,1	81,4	30,3	89,3	30,1	82,9	27,6	89,0	1,3	-94,3
13/01/2019	1	28,6	82,4	30,0	89,5	29,6	83,3	27,1	90,4	1,4	-93,9
13/01/2019	2	28,3	83,3	29,8	89,4	29,3	83,9	26,8	91,8	2,2	-93,1
13/01/2019	3	28,0	84,5	29,5	89,0	29,0	84,5	26,5	93,6	2,1	-93,4
13/01/2019	4	27,6	83,2	29,3	89,2	29,0	83,9	26,4	89,6	2,3	-93,7
13/01/2019	5	27,4	84,0	29,0	89,1	28,8	84,2	26,2	91,2	1,2	-92,5
13/01/2019	6	27,3	85,1	28,8	89,0	28,4	84,8	25,9	93,9	1,7	-92,8
13/01/2019	7	27,1	86,8	28,6	89,3	28,3	85,5	25,9	95,7	1,7	-92,3
13/01/2019	8	27,1	87,7	28,4	89,6	28,2	85,8	27,1	91,7	1,8	-92,8
13/01/2019	9	27,4	87,9	28,4	90,0	28,1	86,8	29,6	83,5	2,2	-94,3
13/01/2019	10	27,8	86,3	28,5	90,4	28,3	86,6	31,2	74,8	3,2	-93,6
13/01/2019	11	28,4	83,2	28,7	90,6	28,7	84,8	33,8	64,5	2,7	-93,9
13/01/2019	12	29,1	79,2	29,1	90,5	29,1	82,8	34,6	59,8	4	-95,4
13/01/2019	13	30,1	75,7	29,7	90,1	29,8	79,5	37,1	52,5	4,1	-96,0
13/01/2019	14	30,9	71,4	30,3	89,0	30,4	77,8	37,3	49,6	5,1	-96,4
13/01/2019	15	31,5	68,6	30,8	86,7	31,0	76,1	37,1	49,5	6	-95,9
13/01/2019	16	31,7	69,4	31,3	84,5	31,5	75,2	35,6	55,2	6,4	-96,5
13/01/2019	17	31,9	70,5	31,7	83,5	31,6	75,8	34,2	60,5	6,7	-96,7
13/01/2019	18	31,7	72,5	31,8	84,0	31,5	77,2	31,9	68,5	6,1	-96,5
13/01/2019	19	31,2	74,0	31,8	84,8	31,4	78,0	29,7	77,6	5,1	-96,3
13/01/2019	20	30,7	75,5	31,7	85,8	31,1	78,9	28,8	82,1	3,4	-99,0
13/01/2019	21	30,3	77,3	31,4	86,1	30,8	79,9	28,4	84,8	3	-99,5
13/01/2019	22	29,9	78,6	31,1	86,9	30,5	80,7	28,1	86,4	2,7	-96,8
13/01/2019	23	29,5	79,4	30,8	88,3	30,2	81,2	27,8	87,3	2	-95,8
13/01/2019	24	29,2	80,7	30,5	88,6	29,9	81,8	27,5	88,7	1,2	-97,2
14/01/2019	1	28,8	81,8	30,2	88,7	29,6	82,2	27,1	90,7	1,6	-98,6
14/01/2019	2	28,4	82,8	30,0	88,9	29,4	82,5	26,8	91,3	1,5	-99,0
14/01/2019	3	28,2	84,2	29,7	88,4	29,2	83,3	26,8	92,7	2,4	-96,9
14/01/2019	4	28,0	85,2	29,5	88,7	29,0	84,2	26,6	93,3	1,8	-95,1
14/01/2019	5	27,7	85,9	29,3	88,7	28,8	84,6	26,4	93,8	1	-96,1
14/01/2019	6	27,5	85,9	29,0	88,8	28,6	84,6	26,2	94,3	2,1	-97,3
14/01/2019	7	27,3	86,5	28,8	89,0	28,3	85,4	26,0	95,4	2,1	-97,1
14/01/2019	8	27,1	87,1	28,6	89,2	28,1	85,6	26,7	92,6	1,4	-95,8
14/01/2019	9	27,4	86,6	28,6	89,4	28,1	85,8	29,6	81,3	1,8	-96,0
14/01/2019	10	27,9	85,3	28,6	89,7	28,2	85,9	31,8	72,5	3	-95,8
14/01/2019	11	28,4	82,3	28,9	90,0	28,5	85,3	32,7	66,8	2,9	-96,4
14/01/2019	12	28,9	80,4	29,2	90,0	28,8	84,6	33,2	64,5	4,7	-96,4
14/01/2019	13	29,9	75,4	29,6	88,8	29,5	80,2	36,1	54,1	5	-94,4
14/01/2019	14	30,7	70,9	30,1	86,8	30,1	76,1	37,0	49,6	6,3	-94,7
14/01/2019	15	31,2	69,0	30,6	84,3	30,6	75,1	36,1	51,7	7,9	-95,3
14/01/2019	16	31,5	68,6	31,1	82,3	30,9	74,8	35,3	54,7	7,6	-95,3
14/01/2019	17	31,6	68,7	31,4	81,6	31,1	74,8	33,4	61,7	8,2	-95,6
14/01/2019	18	31,2	70,1	31,5	81,1	31,0	74,9	31,2	68,5	8	-95,6
14/01/2019	19	30,8	73,1	31,4	82,8	31,0	76,9	29,2	77,5	4,4	-94,8
14/01/2019	20	30,3	74,8	31,2	84,0	30,7	77,8	28,4	81,5	3,9	-93,3
14/01/2019	21	29,9	76,7	30,9	84,6	30,4	78,6	28,1	84,3	1,6	-93,0
14/01/2019	22	29,5	78,0	30,7	85,1	30,2	79,5	27,7	86,0	1,3	-94,3
14/01/2019	23	29,1	79,6	30,4	85,6	30,3	79,9	27,4	87,6	1,6	-95,1
14/01/2019	24	28,7	81,0	30,2	86,3	30,1	80,6	26,9	89,9	1,8	-93,0
15/01/2019	1	28,4	81,7	29,9	87,3	29,8	80,9	26,5	92,0	2,2	-92,6
15/01/2019	2	28,1	83,1	29,6	87,6	29,5	81,7	26,5	92,7	2	-92,2
15/01/2019	3	27,9	84,0	29,4	87,5	29,3	82,3	26,5	92,7	1,8	-91,9
15/01/2019	4	27,7	84,6	29,2	87,7	29,1	82,7	26,1	94,2	1,7	-91,2
15/01/2019	5	27,4	85,1	29,0	88,0	28,9	83,1	25,8	95,3	1,9	-90,1
15/01/2019	6	27,2	85,9	28,7	88,1	28,7	83,5	25,6	95,6	1,6	-91,2
15/01/2019	7	27,0	86,8	28,6	88,3	28,4	84,2	26,1	94,3	0,8	-92,7
15/01/2019	8	27,0	87,1	28,4	88,5	28,2	84,9	26,8	92,1	1,8	-92,6
15/01/2019	9	27,2	87,2	28,3	88,9	28,1	85,5	29,0	83,9	2,5	-93,6
15/01/2019	10	27,6	86,6	28,4	89,2	28,2	85,8	30,8	76,1	3,4	-92,9
15/01/2019	11	28,2	83,9	28,6	89,5	28,5	85,8	33,5	65,5	2,6	-94,2
15/01/2019	12	28,8	79,3	28,9	89,4	28,8	84,8	34,9	58,1	3	-94,1
15/01/2019	13	29,7	77,0	29,4	89,6	29,4	83,8	37,1	52,8	2,8	-95,4
15/01/2019	14	30,2	74,8	29,8	89,6	29,8	83,3	35,4	55,7	3,3	-95,2
15/01/2019	15	30,5	72,8	30,2	88,9	30,1	82,2	35,4	56,8	5,8	-94,8
15/01/2019	16	30,9	69,9	30,4	86,5	30,5	80,3	35,5	54,0	5,3	-95,0
15/01/2019	17	30,9	70,3	30,6	84,8	30,7	79,7	34,0	58,5	5,7	-95,5
15/01/2019	18	30,6	74,7	30,8	84,8	30,8	80,4	31,5	70,6	6,1	-95,2
15/01/2019	19	30,3	76,7	30,8	85,4	30,8	80,5	29,3	79,4	4,8	-94,7
15/01/2019	20	29,9	78,4	30,7	86,0	30,7	80,7	28,5	83,9	4,2	-93,5
15/01/2019	21	29,6	79,8	30,5	86,5	30,6	81,2	28,2	86,4	2,7	-92,2
15/01/2019	22	29,3	80,9	30,3	87,0	30,3	81,8	28,0	87,6	1,4	-93,3
15/01/2019	23	29,2	81,9	30,1	87,4	30,2	82,3	28,2	87,4	1,2	-93,7
15/01/2019	24	28,9	82,7	30,0	87,7	29,9	82,4	27,9	88,7	1,4	-92,9
16/01/2019	1	28,6	83,2	29,8	88,0	29,7	82,5	27,4	90,1	1,5	-92,9
16/01/2019	2	28,3	84,0	29,6	88,3	29,4	83,0	27,0	92,1	1,7	-92,9
16/01/2019	3	28,2	84,8	29,4	88,6	29,2	83,5	27,0	92,5	1,7	-92,9
16/01/2019	4	28,0	85,5	29,3	88,8	29,1	84,0	26,9	92,7	1,3	-92,4
16/01/2019	5	27,8	86,0	29,1	88,9	29,0	84,1	26,7	93,6	2,1	-92,3
16/01/2019	6	27,6	86,6	28,9	89,0	28,8	84,7	26,5	94,2	1,1	-95,5
16/01/2019	7	27,5	87,1	28,8	89,2	28,7	85,2	26,8	93,7	1,2	-95,4
16/01/2019	8	27,5	87,5	28,7	89,5	28,6	86,0	27,7	90,7	1,3	-93,4
16/01/2019	9	27,7	86,6	28,7	89,7	28,5	86,2	29,9	80,9	2,1	-93,8
16/01/2019	10	28,1	84,6	28,7	89,6	28,5	85,8	31,4	73,2	2,5	-92,4
16/01/2019	11	28,6	81,4	28,9	89,6	28,8	85,0	33,9	62,8	2,5	-93,5
16/01/2019	12	29,2	79,4	29,3	89,8	29,2	84,4	35,5	57,8	2,4	-94,2
16/01/2019	13	29,9	76,4	29,7	89,8	29,7	83,0	35,5	56,5	3,8	-93,4
16/01/2019	14	30,6	74,6	30,1	89,6	30,2	81,4	37,8	51,2	3,2	-94,5
16/01/2019	15	31,3	71,7	30,5	88,6	30,8	79,5	38,2	49,0	5	-93,9
16/01/2019	16	31,6	70,0	30,9	86,6	31,2	78,6	36,6	52,5	5,6	-93,6
16/01/2019	17	31,5	71,1	31,2	84,9	31,4	78,7	34,1	60,4	6,2	-93,2
16/01/2019	18	31,1	72,4	31,3	84,2	31,4	78,4	31,8	68,1	6,3	-92,6
16/01/2019	19	30,7	75,3	31,3	84,5	31,3	79,0	29,7	78,0	4,7	-92,7
16/01/2019	20	30,4	77,0	31,2	85,1	31,2	79,3	28,9	82,3	3,9	-93,1
16/01/2019	21	30,1	78,7	31,1	85,5	30,8	79,8	28,6	85,1	3,3	-93,0
16/01/2019	22	29,8	80,1	30,8	86,1	30,5	80,8	28,5	86,7	3,2	-92,9
16/01/2019	23	29,5	81,2	30,6	86,7	30,4	81,5	28,2	88,0	1,9	-89,6
16/01/2019	24	29,3	82,2	30,4	87,1	30,4	82,3	28,1	88,7	1,8	-90,5
17/01/2019	1	28,9	82,9	30,2	87,5	30,2	83,1	27,7	89,6	1,5	-90,8
17/01/2019	2	28,6	83,5	30,0	87,9	30,0	83,2	27,3	91,0	1,5	-89,7
17/01/2019	3	28,3	84,6	29,7	88,0	29,7	84,1	26,9	92,6	1,5	-89,2
17/01/2019	4	27,8	83,8	29,5	87,7	29,4	83,8	26,8	90,1	4,9	-87,3
17/01/2019	5	27,4	79,8	29,2	86,5	29,0	81,8	25,9	86,0	2,9	-86,2
17/01/2019	6	27,0	79,1	28,9	85,7	28,5	80,2	25,1	87,5	3	-86,2
17/01/2019	7	26,5	78,9	28,5	84,6	27,8	79,5	24,5	88,4	3,5	-86,9
17/01/2019	8	26,4	78,1	28,2	84,3	27,6	79,7	25,7	82,3	3	-86,9
17/01/2019	9	26,5	78,9	28,0	84,7	27,5	80,5	27,8	76,0	2,7	-87,5
17/01/2019	10	27,0	79,6	28,0	84,7	27,6	80,8	29,9	70,8	3,1	-86,5
17/01/2019	11	27,7	81,3	28,2	85,6	27,9	82,1	32,8	65,4	2,7	-87,4
17/01/2019	12	28,7	80,1	28,6	86,8	28,5	82,6	35,1	58,7	2,6	-87,9
17/01/2019	13	29,4	77,6	29,0	87,4	29,0	82,4	35,9	56,2	2,5	-88,7
17/01/2019	14	30,3	74,8	29,6	87,8	29,7	80,7	37,9	50,3	3,2	-90,0
17/01/2019	15	30,9	71,9	30,0	87,4	30,3	79,4	37,1	51,0	4,6	-90,5
17/01/2019	16	31,3	71,3	30,5	85,8	30,8	78,3	36,5	53,2	5,8	-90,7
17/01/2019	17	31,1	72,8	30,8	84,8	30,8	77,6	33,9	62,0	5,7	-91,6
17/01/2019	18	30,9	73,9	30,9	84,5	31,0	78,5	32,1	67,8	6,5	-92,8
17/01/2019	19	30,5	75,6	30,9	84,7	31,1	78,9	29,6	77,4	5,5	-90,8
17/01/2019	20	30,1	76,7	30,8	85,0	31,0	79,7	28,7	81,4	3,6	-94,7
17/01/2019	21	29,7	77,4	30,6	85,2	30,8	80,4	28,3	82,7	2,6	-98,6
17/01/2019	22	29,4	78,3	30,4	85,6	30,6	81,1	28,0	84,4	2,1	-97,1
17/01/2019	23	29,1	79,5	30,1	85,9	30,3	81,8	27,8	85,8	1,8	-97,9
17/01/2019	24	28,9	80,9	29,9	86,3	30,1	82,5	27,6	87,4	1,5	-100,6
18/01/2019	1	28,7	82,3	29,7	86,8	29,9	83,1	27,6	88,6	1,6	-98,6
18/01/2019	2	28,4	83,8	29,6	87,3	29,6	83,7	27,2	90,4	1,5	-99,0
18/01/2019	3	28,2	84,6	29,4	87,6	29,5	84,3	27,0	91,7	2,4	-96,9
18/01/2019	4	28,0	85,7	29,2	87,9	29,3	84,7	26,9	92,9	1,8	-95,1
18/01/2019	5	27,8	86,5	29,1	88,2	29,1	85,1	26,7	93,5	1	-96,1
18/01/2019	6	27,5	86,4	28,9	88,5	28,9	85,6	26,4	93,7	2,1	-97,3
18/01/2019	7	27,2	86,5	28,7	88,6	28,6	85,9	26,0	94,1	2,1	-97,1
18/01/2019	8	27,2	86,7	28,5	88,8	28,5	86,2	27,1	90,4	1,4	-95,8
18/01/2019	9	27,3	85,6	28,4	88,9	28,4	86,5	29,4	80,2	1,8	-96,0
18/01/2019	10	27,8	85,2	28,5	89,1	28,4	86,8	32,1	71,5	3	-95,8
18/01/2019	11	28,6	83,0	28,7	89,3	28,7	87,0	34,7	62,1	2,9	-96,4
18/01/2019	12	29,1	80,8	29,1	89,5	29,0	87,1	35,7	58,5	4,7	-96,4
18/01/2019	13	29,9	77,1	29,5	89,3	29,5	86,8	37,5	51,9	5	-94,4
18/01/2019	14	30,4	75,3	29,9	88,5	30,0	86,2	36,9	53,0	6,3	-94,7
18/01/2019	15	30,9	74,2	30,3	87,0	30,5	85,4	36,8	54,0	7,9	-95,3
18/01/2019	16	31,1	73,7	30,6	85,6	30,9	84,4	35,5	57,3	7,6	-95,3
18/01/2019	17	31,0	73,0	30,9	84,2	31,2	83,3	33,8	61,7	8,2	-95,6
18/01/2019	18	30,7	74,0	31,0	83,8	31,3	82,5	31,2	69,5	8	-95,6
18/01/2019	19	30,3	75,4	30,9	83,8	31,3	82,1	29,2	77,8	4,4	-94,8
18/01/2019	20	29,9	77,0	30,8	84,4	31,1	82,2	28,5	82,2	3,9	-93,3
18/01/2019	21	29,6	78,5	30,6	84,9	30,8	82,6	28,2	84,6	1,6	-93,0
18/01/2019	22	29,3	79,5	30,4	85,5	30,6	83,1	28,1	85,4	1,3	-94,3
18/01/2019	23	29,0	80,5	30,2	85,9	30,3	83,6	27,8	86,4	1,6	-95,1
18/01/2019	24	28,6	81,6	29,9	86,3	30,1	84,1	27,2	88,4	1,8	-93,0
19/01/2019	1	28,3	82,4	29,7	86,9	29,8	84,3	27,1	89,2	2,2	-92,6
19/01/2019	2	28,1	82,5	29,5	86,9	29,6	84,6	26,8	89,5	2	-92,2
19/01/2019	3	27,9	83,0	29,3	87,1	29,4	84,8	26,5	91,0	1,8	-91,9
19/01/2019	4	27,4	83,6	29,0	86,9	29,1	84,8	26,2	91,3	1,7	-91,2
19/01/2019	5	27,3	83,5	28,8	87,0	28,8	85,0	26,1	90,9	1,9	-90,1
19/01/2019	6	27,2	84,1	28,7	87,1	28,7	85,3	26,0	91,4	1,6	-91,2
19/01/2019	7	27,0	85,0	28,5	87,2	28,5	85,6	25,8	93,2	0,8	-92,7
19/01/2019	8	27,0	85,6	28,3	87,3	28,3	86,1	27,0	89,3	1,8	-92,6
19/01/2019	9	27,3	86,0	28,3	87,8	28,3	86,6	29,7	80,2	2,5	-93,6
19/01/2019	10	27,7	85,2	28,4	88,4	28,3	87,0	32,3	70,4	3,4	-92,9
19/01/2019	11	28,4	82,6	28,6	88,8	28,6	87,1	34,8	60,5	2,6	-94,2
19/01/2019	12	28,9	79,8	28,9	88,9	28,9	87,1	34,1	61,1	3	-94,1
19/01/2019	13	29,4	77,4	29,2	88,8	29,3	86,6	35,0	57,8	2,8	-95,4
19/01/2019	14	30,0	74,5	29,6	88,0	29,7	85,5	35,7	54,9	3,3	-95,2
19/01/2019	15	30,7	71,4	30,0	86,2	30,2	85,0	36,6	51,1	5,8	-94,8
19/01/2019	16	30,8	71,2	30,3	84,2	30,6	83,9	35,1	55,8	5,3	-95,0
19/01/2019	17	30,8	72,2	30,6	83,2	30,9	83,0	33,6	61,7	5,7	-95,5
19/01/2019	18	30,7	74,8	30,8	83,5	31,1	82,6	31,6	70,3	6,1	-95,2
19/01/2019	19	30,3	76,4	30,7	84,1	31,1	82,4	29,3	79,0	4,8	-94,7
19/01/2019	20	29,9	77,4	30,6	84,8	30,9	82,6	28,5	82,8	4,2	-93,5
19/01/2019	21	29,6	78,1	30,5	85,1	30,7	82,9	28,1	84,1	2,7	-92,2
19/01/2019	22	29,3	79,2	30,3	85,5	30,4	83,3	27,9	85,5	1,4	-93,3
19/01/2019	23	29,0	80,2	30,0	85,8	30,2	83,7	27,6	87,1	1,2	-93,7
19/01/2019	24	28,7	81,1	29,8	86,1	30,0	84,0	27,1	88,8	1,4	-92,9
20/01/2019	1	28,3	82,0	29,6	86,5	29,7	84,3	26,9	89,4	1,5	-92,9
20/01/2019	2	28,0	82,9	29,4	86,9	29,5	84,7	26,5	91,3	1,7	-92,9
20/01/2019	3	27,8	83,6	29,2	86,8	29,2	85,0	26,2	92,7	1,7	-92,9
20/01/2019	4	27,6	84,5	29,0	86,9	29,0	85,3	26,2	92,9	1,3	-92,4
20/01/2019	5	27,4	84,9	28,8	87,1	28,8	85,6	25,9	93,5	2,1	-92,3
20/01/2019	6	27,2	85,7	28,6	87,4	28,6	86,0	25,8	94,4	1,1	-95,5
20/01/2019	7	27,0	86,5	28,4	87,6	28,4	86,4	26,0	94,4	1,2	-95,4
20/01/2019	8	27,0	86,9	28,3	87,8	28,3	86,7	26,8	91,5	1,3	-93,4
20/01/2019	9	27,2	86,9	28,2	88,1	28,2	87,1	28,9	83,8	2,1	-93,8
20/01/2019	10	27,6	86,3	28,3	88,6	28,3	87,4	31,5	74,2	2,5	-92,4
20/01/2019	11	28,3	83,8	28,5	89,1	28,5	87,6	34,8	61,7	2,5	-93,5
20/01/2019	12	29,0	79,4	28,8	89,0	28,8	87,4	35,5	56,9	2,4	-94,2
20/01/2019	13	29,6	77,3	29,2	88,3	29,3	87,0	35,9	55,4	3,8	-93,4
20/01/2019	14	30,3	73,5	29,6	86,9	29,8	86,3	37,1	50,5	3,2	-94,5
20/01/2019	15	30,8	70,5	30,1	85,0	30,3	84,7	36,8	50,2	5	-93,9
20/01/2019	16	31,0	70,2	30,5	83,8	30,7	79,6	35,4	54,0	5,6	-93,6
20/01/2019	17	30,9	72,4	30,8	83,1	30,9	79,3	33,5	62,3	6,2	-93,2
20/01/2019	18	30,7	74,6	30,9	83,3	30,9	79,5	31,1	71,1	6,3	-92,6
20/01/2019	19	30,3	76,0	30,9	84,0	30,8	79,8	29,2	78,9	4,7	-92,7
20/01/2019	20	29,9	77,4	30,8	84,5	30,6	80,4	28,4	83,0	3,9	-93,1
20/01/2019	21	29,6	78,8	30,6	84,9	30,3	80,7	28,1	85,4	3,3	-93,0
20/01/2019	22	29,3	79,9	30,4	85,3	30,1	81,4	27,8	86,9	3,2	-92,9
20/01/2019	23	29,0	81,1	30,1	85,6	30,0	82,0	27,5	88,5	1,9	-89,6
20/01/2019	24	28,7	82,2	29,9	86,0	29,7	82,4	27,0	91,2	1,8	-90,5
21/01/2019	1	28,3	82,8	29,7	86,5	29,4	82,7	26,6	92,1	1,5	-90,8
21/01/2019	2	28,0	83,4	29,5	86,7	29,2	82,9	26,4	92,2	1,5	-89,7
21/01/2019	3	27,8	84,0	29,2	86,7	28,9	83,3	26,3	93,0	1,5	-89,2
21/01/2019	4	27,6	84,9	29,0	86,9	28,7	83,7	26,1	93,9	4,9	-87,3
21/01/2019	5	27,3	85,7	28,8	87,0	28,5	84,0	26,1	94,1	2,9	-86,2
21/01/2019	6	27,2	86,1	28,6	87,0	28,3	84,4	26,1	94,1	3	-86,2
21/01/2019	7	27,1	86,9	28,5	87,4	28,1	85,1	26,3	93,8	3,5	-86,9
21/01/2019	8	27,1	87,3	28,4	87,7	28,0	86,0	26,8	92,4	3	-86,9
21/01/2019	9	27,3	87,4	28,3	88,1	28,0	86,2	29,0	84,4	2,7	-87,5
21/01/2019	10	27,8	85,9	28,4	88,4	28,2	86,2	32,2	71,4	3,1	-86,5
21/01/2019	11	28,6	82,3	28,7	88,5	28,6	85,0	34,4	61,5	2,7	-87,4
21/01/2019	12	29,1	79,8	29,1	88,6	29,0	83,8	35,3	58,2	2,6	-87,9
21/01/2019	13	30,2	74,8	29,6	88,2	29,8	80,2	37,9	49,1	2,5	-88,7
21/01/2019	14	31,0	70,0	30,1	86,8	30,5	75,8	38,9	45,0	3,2	-90,0
21/01/2019	15	31,6	69,1	30,6	84,9	31,0	75,2	37,9	47,9	4,6	-90,5
21/01/2019	16	31,6	69,4	31,1	83,4	31,3	75,8	36,1	53,2	5,8	-90,7
21/01/2019	17	31,6	70,0	31,4	82,6	31,5	76,0	34,4	58,7	5,7	-91,6
21/01/2019	18	31,3	72,6	31,5	82,2	31,5	76,8	31,7	69,3	6,5	-92,8
21/01/2019	19	30,9	74,8	31,5	82,9	31,4	77,5	29,7	77,9	5,5	-90,8
21/01/2019	20	30,5	76,6	31,5	82,9	31,2	77,8	29,1	81,6	3,6	-94,7
21/01/2019	21	30,1	77,7	31,1	83,9	30,9	79,4	28,4	84,6	2,6	-98,6
21/01/2019	22	29,8	79,0	30,9	84,5	31,0	80,8	28,1	86,6	2,1	-97,1
21/01/2019	23	29,5	80,5	30,6	84,8	30,9	82,7	27,9	88,1	1,8	-97,9
21/01/2019	24	29,1	81,8	30,4	85,3	30,7	83,7	27,5	89,5	1,5	-100,6
22/01/2019	1	28,8	82,3	30,2	85,7	30,5	83,9	27,0	91,7	1,3	-91,4
22/01/2019	2	28,5	83,3	29,9	86,3	30,3	83,8	26,8	92,6	1,8	-92,2
22/01/2019	3	28,3	84,4	29,7	86,3	30,1	84,1	27,0	92,3	2,1	-91,5
22/01/2019	4	28,1	85,3	29,5	86,5	29,9	84,6	27,0	92,5	1,8	-90,9
22/01/2019	5	28,0	85,9	29,3	86,8	29,8	85,0	26,8	93,5	1,6	-91,1
22/01/2019	6	27,8	86,3	29,2	87,1	29,6	85,2	26,7	93,9	1,5	-90,9
22/01/2019	7	27,6	86,9	29,0	87,3	29,4	85,5	26,7	93,7	1,8	-91,6
22/01/2019	8	27,6	87,3	28,9	87,6	29,1	85,5	27,8	90,1	1,6	-91,9
22/01/2019	9	27,9	86,7	28,9	88,0	28,9	85,8	30,8	78,8	1,9	-92,1
22/01/2019	10	28,4	85,2	28,9	88,4	29,0	85,9	33,7	67,5	2,1	-92,8
22/01/2019	11	29,2	81,7	29,2	88,7	29,3	84,9	36,4	57,8	2,1	-93,5
22/01/2019	12	30,1	77,2	29,6	88,5	29,8	82,6	37,6	52,2	3,2	-94,2
22/01/2019	13	30,6	74,9	30,1	87,8	30,3	81,9	37,2	52,3	4,1	-93,6
22/01/2019	14	31,3	70,8	30,6	85,9	30,9	79,7	38,1	48,2	5	-94,2
22/01/2019	15	31,6	70,4	31,0	83,8	31,4	79,1	36,7	53,1	5,6	-94,6
22/01/2019	16	31,8	69,8	31,4	82,5	31,7	78,8	35,9	54,7	6,1	-96,3
22/01/2019	17	31,7	72,0	31,6	81,9	31,9	78,2	34,0	62,9	7,3	-95,7
22/01/2019	18	31,4	73,8	31,7	82,0	32,0	78,0	31,8	70,6	6,3	-95,0
22/01/2019	19	30,9	75,4	31,6	82,8	31,9	78,0	29,7	79,2	5,6	-92,9
22/01/2019	20	30,6	76,8	31,5	83,4	31,6	78,3	29,1	82,3	4	-91,3
22/01/2019	21	30,3	77,9	31,3	83,8	31,4	78,8	28,9	83,8	4,4	-91,6
22/01/2019	22	30,0	78,9	31,1	84,3	31,1	79,8	28,8	84,8	2,9	-91,9
22/01/2019	23	29,6	76,5	30,8	84,4	30,6	77,6	28,1	80,8	2	-89,2
22/01/2019	24	28,8	73,2	30,5	84,4	29,9	74,4	27,4	78,2	2,5	-87,6
23/01/2019	1	28,5	74,6	30,1	83,3	29,5	75,0	26,8	81,5	2,1	-87,3
23/01/2019	2	28,0	74,6	29,8	82,6	29,1	74,8	26,5	80,8	2,5	-87,4
23/01/2019	3	27,6	74,9	29,5	81,7	28,8	74,5	26,3	80,5	2	-87,1
23/01/2019	4	27,4	75,6	29,2	81,4	28,4	75,6	25,8	83,0	2,6	-87,5
23/01/2019	5	27,2	77,5	29,0	82,0	28,1	77,5	25,4	86,5	2,5	-87,5
23/01/2019	6	26,9	78,9	28,8	82,7	28,0	78,5	25,1	88,1	2,2	-87,1
23/01/2019	7	26,7	79,9	28,5	83,1	28,1	78,7	25,3	87,6	1,8	-87,0
23/01/2019	8	26,7	80,3	28,4	83,2	27,9	79,6	26,6	83,3	1,4	-87,5
23/01/2019	9	27,0	80,9	28,3	83,7	27,9	80,5	29,2	75,5	2	-87,6
23/01/2019	10	27,6	80,9	28,3	84,6	28,0	81,4	32,4	65,9	2,5	-87,5
23/01/2019	11	28,3	79,3	28,5	85,3	28,3	81,6	34,0	60,2	2,7	-87,1
23/01/2019	12	29,0	76,0	28,9	85,2	28,8	81,0	35,2	55,1	2	-87,2
23/01/2019	13	29,8	72,1	29,4	84,7	29,3	79,2	36,1	51,7	3	-88,0
23/01/2019	14	30,3	70,5	29,8	84,3	29,8	78,3	35,4	53,6	3,6	-88,2
23/01/2019	15	31,2	68,6	30,3	83,5	30,5	76,8	38,0	48,0	5,1	-88,3
23/01/2019	16	31,7	69,1	30,8	82,7	31,1	77,1	37,3	50,7	5,9	-89,7
23/01/2019	17	31,5	70,2	31,1	81,7	31,4	77,0	34,4	59,4	5,9	-90,7
23/01/2019	18	31,2	71,7	31,3	81,3	31,5	76,6	31,8	67,8	7,4	-91,5
23/01/2019	19	30,8	73,8	31,3	81,9	31,1	77,3	29,6	77,0	6,1	-90,3
23/01/2019	20	30,4	75,6	31,2	82,5	30,9	77,8	28,7	82,0	4,9	-88,0
23/01/2019	21	30,0	77,2	31,0	82,9	30,9	78,5	28,4	84,5	3,1	-86,5
23/01/2019	22	29,7	78,8	30,8	83,4	30,7	79,9	28,2	85,9	1,9	-87,0
23/01/2019	23	29,4	80,0	30,6	83,8	30,6	80,4	28,2	86,4	1,5	-86,3
23/01/2019	24	29,1	80,8	30,3	84,2	30,4	80,9	27,7	88,4	1,3	-86,7
24/01/2019	1	28,8	82,0	30,1	84,7	30,1	81,4	27,2	91,1	1,9	-86,7
24/01/2019	2	28,5	82,7	29,9	85,3	29,9	81,6	26,8	92,5	1,7	-86,9
24/01/2019	3	28,2	83,6	29,7	85,5	29,7	81,8	26,9	92,1	1,8	-87,0
24/01/2019	4	28,0	83,8	29,5	85,5	29,5	82,1	26,8	91,3	2,1	-86,7
24/01/2019	5	27,8	83,9	29,3	85,5	29,3	82,2	26,5	91,9	2,1	-87,0
24/01/2019	6	27,7	85,6	29,1	85,8	29,2	82,9	26,3	95,1	1,7	-87,1
24/01/2019	7	27,5	86,4	29,0	86,2	29,0	83,3	26,2	95,4	1,8	-87,3
24/01/2019	8	27,4	86,9	28,8	86,5	28,8	83,8	26,9	93,3	1,7	-96,5
24/01/2019	9	27,6	86,9	28,7	86,8	28,7	84,3	29,3	84,6	1,7	-95,1
24/01/2019	10	27,9	85,5	28,7	87,2	28,7	84,6	32,0	72,5	1,9	-94,5
24/01/2019	11	28,4	82,3	28,8	87,1	28,8	84,1	32,9	66,2	1,8	-95,3
24/01/2019	12	28,8	80,2	29,0	86,9	29,0	83,2	33,4	64,2	3,3	-96,7
24/01/2019	13	29,5	76,2	29,3	86,8	29,3	82,3	36,0	54,8	2,9	-96,3
24/01/2019	14	30,1	74,5	29,6	85,8	29,8	82,1	36,1	54,0	4,1	-94,1
24/01/2019	15	30,5	72,6	30,0	84,4	30,2	81,4	36,1	53,4	5,2	-93,5
24/01/2019	16	31,1	70,8	30,4	83,1	30,7	80,6	37,1	51,1	6,5	-93,8
24/01/2019	17	31,2	70,8	30,7	82,5	31,0	79,7	35,0	56,6	6,1	-94,8
24/01/2019	18	31,0	71,8	30,9	82,4	31,3	79,5	32,6	64,6	5,9	-93,0
24/01/2019	19	30,6	74,8	31,0	82,6	31,3	79,5	29,7	76,9	4,7	-93,1
24/01/2019	20	30,3	76,7	30,9	83,2	31,2	79,9	28,8	82,1	4,7	-91,2
24/01/2019	21	29,9	78,0	30,8	83,6	30,8	80,5	28,4	84,4	3,7	-91,3
24/01/2019	22	29,6	79,5	30,6	83,9	30,5	80,1	28,4	85,5	2,6	-89,7
24/01/2019	23	29,4	80,3	30,4	84,4	30,3	80,9	28,3	85,9	3,1	-89,5
24/01/2019	24	29,2	80,5	30,2	84,7	30,3	81,3	28,1	86,1	2,2	-91,1
25/01/2019	1	28,8	82,0	30,0	85,1	30,0	81,7	27,3	90,4	2,3	-90,5
25/01/2019	2	28,5	82,8	29,8	85,4	29,8	82,0	27,0	91,3	2,6	-90,2
25/01/2019	3	28,3	83,4	29,6	85,7	29,5	82,4	26,7	92,9	2,2	-89,6
25/01/2019	4	28,1	84,3	29,4	85,9	29,2	82,8	26,4	94,4	1,7	-90,1
25/01/2019	5	27,8	85,0	29,2	85,9	29,0	83,2	26,3	94,6	2,1	-91,9
25/01/2019	6	27,5	85,0	29,0	86,0	28,8	83,1	26,1	93,8	2,1	-92,4
25/01/2019	7	27,3	84,1	28,8	85,8	28,4	82,8	25,8	92,6	1,6	-91,3
25/01/2019	8	27,1	83,8	28,6	85,6	28,2	82,8	26,6	89,0	2,4	-91,4
25/01/2019	9	27,2	82,9	28,4	85,5	28,1	82,8	28,5	79,8	2,5	-91,4
25/01/2019	10	27,8	81,9	28,4	85,5	28,2	82,8	31,4	70,3	2,4	-91,4
25/01/2019	11	28,3	80,3	28,6	85,7	28,5	82,7	32,1	67,6	2,8	-90,4
25/01/2019	12	29,3	77,2	29,0	85,6	29,0	81,4	36,4	54,2	2,7	-90,2
25/01/2019	13	29,8	74,9	29,4	85,7	29,5	80,8	35,7	55,3	3,8	-92,5
25/01/2019	14	30,5	71,9	29,9	85,6	30,1	79,9	36,9	50,9	2,6	-91,0
25/01/2019	15	31,1	71,0	30,3	84,7	30,6	78,1	36,2	53,8	3,8	-90,3
25/01/2019	16	31,3	73,4	30,7	84,0	31,0	78,7	36,2	56,7	4,8	-91,1
25/01/2019	17	31,3	71,8	30,9	83,3	31,2	78,0	34,2	59,8	6,1	-92,7
25/01/2019	18	31,0	72,0	31,0	82,6	31,2	77,3	31,9	66,3	5,3	-92,6
25/01/2019	19	30,6	73,9	31,0	82,6	31,1	77,7	29,9	74,7	4,6	-92,5
25/01/2019	20	30,3	75,7	30,9	82,7	30,9	78,1	29,2	79,4	4,3	-93,0
25/01/2019	21	30,0	78,3	30,8	82,9	30,7	79,0	28,6	84,3	4,9	-92,5
25/01/2019	22	29,6	79,7	30,6	83,5	30,3	79,9	28,2	86,5	4,7	-91,1
25/01/2019	23	29,2	81,3	30,4	84,2	30,1	80,8	28,1	87,4	3,2	-90,6
25/01/2019	24	28,9	82,1	30,2	84,6	30,0	81,3	27,6	89,2	2,3	-91,0
26/01/2019	1	28,7	83,2	30,0	85,0	29,9	81,8	27,4	90,5	2,8	-91,2
26/01/2019	2	28,4	85,8	29,8	85,6	29,6	83,2	27,2	94,5	2,3	-91,3
26/01/2019	3	28,3	86,9	29,6	86,1	29,5	84,0	26,9	96,1	4,1	-91,7
26/01/2019	4	28,1	87,8	29,4	86,6	29,4	84,5	26,8	96,3	1,7	-92,9
26/01/2019	5	27,8	87,7	29,2	87,0	29,2	84,4	26,8	94,7	1,9	-91,4
26/01/2019	6	27,4	86,4	29,0	87,0	29,0	83,4	26,4	92,9	2,2	-92,3
26/01/2019	7	27,3	87,7	28,8	87,1	28,8	83,8	26,5	93,9	1,5	-94,1
26/01/2019	8	27,3	87,6	28,7	87,2	28,5	84,2	28,0	88,4	1,2	-95,0
26/01/2019	9	27,6	87,6	28,7	87,4	28,5	84,8	30,0	80,8	1,3	-94,7
26/01/2019	10	27,8	87,7	28,7	87,9	28,5	85,2	30,6	79,2	1,9	-93,2
26/01/2019	11	28,1	87,1	28,7	88,2	28,6	85,3	32,1	73,6	1,5	-94,3
26/01/2019	12	28,3	86,3	28,8	88,3	28,7	85,1	32,2	71,8	2,2	-94,6
26/01/2019	13	28,2	86,9	28,9	88,4	28,7	85,2	29,8	81,1	2,8	-94,6
26/01/2019	14	28,3	86,2	29,0	88,5	28,8	84,9	30,8	77,3	2,7	-95,6
26/01/2019	15	28,6	85,7	29,1	88,5	28,9	84,9	33,0	70,3	2,9	-94,0
26/01/2019	16	29,0	83,9	29,2	88,1	29,1	84,0	33,8	66,1	4,3	-93,9
26/01/2019	17	29,0	83,5	29,3	87,7	29,2	83,6	31,8	72,1	4,2	-93,2
26/01/2019	18	28,8	84,0	29,4	87,5	29,2	83,5	29,9	79,3	4,4	-91,3
26/01/2019	19	28,6	84,7	29,4	87,6	29,1	83,7	28,2	86,1	4,5	-90,6
26/01/2019	20	28,3	84,4	29,3	87,6	29,2	84,1	27,4	87,7	2,9	-91,5
26/01/2019	21	28,1	84,3	29,2	87,6	29,1	84,5	27,3	88,0	2,1	-90,8
26/01/2019	22	27,8	84,4	29,0	87,6	29,0	85,3	26,8	89,3	1,7	-89,9
26/01/2019	23	27,5	85,2	28,8	87,5	28,9	85,5	26,3	91,6	1,3	-89,9
26/01/2019	24	27,3	85,9	28,7	87,4	28,6	85,2	26,2	92,5	1,3	-89,2
27/01/2019	1	27,0	86,9	28,5	87,5	28,5	85,5	25,9	93,6	1,2	-89,4
27/01/2019	2	26,9	87,6	28,3	87,6	28,3	85,7	26,0	94,4	0,9	-88,9
27/01/2019	3	26,8	88,1	28,2	87,7	28,2	86,0	25,9	94,8	1,6	-88,9
27/01/2019	4	26,7	88,4	28,0	87,9	28,0	86,3	25,8	95,2	1,7	-89,1
27/01/2019	5	26,5	88,8	27,9	88,1	27,9	86,5	25,5	96,3	1,8	-89,3
27/01/2019	6	26,4	89,1	27,8	88,2	27,8	86,7	25,4	96,5	1,8	-90,8
27/01/2019	7	26,2	89,3	27,6	88,3	27,8	86,8	25,2	96,8	1,9	-91,7
27/01/2019	8	26,2	89,4	27,5	88,4	27,7	87,0	26,5	92,4	1,6	-90,3
27/01/2019	9	26,6	89,4	27,5	88,7	27,7	87,2	29,4	82,1	1,6	-89,4
27/01/2019	10	27,2	88,2	27,6	89,1	27,7	87,5	32,4	71,1	1,9	-89,0
27/01/2019	11	28,1	85,4	27,8	89,5	28,1	87,3	35,1	61,6	1,8	-90,1
27/01/2019	12	28,3	83,9	28,2	89,6	28,4	87,6	32,2	69,1	2,6	-89,4
27/01/2019	13	29,3	81,6	28,6	89,6	28,9	87,8	37,5	54,6	2,5	-91,4
27/01/2019	14	29,6	79,7	29,0	89,3	29,4	87,6	34,7	60,5	4,2	-91,1
27/01/2019	15	30,1	76,3	29,5	87,5	29,9	87,0	36,6	53,7	5,1	-90,4
27/01/2019	16	30,7	75,4	29,9	85,9	30,4	85,8	37,1	53,7	7,4	-92,1
27/01/2019	17	30,8	76,6	30,3	85,3	30,7	81,6	34,6	61,9	6,9	-93,2
27/01/2019	18	30,3	77,7	30,4	84,9	30,6	80,9	31,3	71,7	6,8	-92,7
27/01/2019	19	29,9	77,6	30,4	84,6	30,4	80,1	29,1	78,2	7,1	-93,9
27/01/2019	20	29,6	79,6	30,3	85,0	30,4	80,7	28,3	83,8	4,1	-93,1
27/01/2019	21	29,3	81,0	30,2	85,2	30,1	81,2	27,9	86,5	4,1	-92,8
27/01/2019	22	28,9	82,1	30,0	85,5	30,1	82,6	27,6	88,2	3,5	-91,8
27/01/2019	23	28,7	83,0	29,8	85,8	30,1	83,3	27,5	89,0	1,9	-90,8
27/01/2019	24	28,3	83,9	29,6	86,0	29,9	83,4	27,0	90,6	1,6	-91,8
28/01/2019	1	28,1	84,6	29,3	86,4	29,7	83,4	26,7	92,0	1,8	-91,5
28/01/2019	2	27,7	85,7	29,1	86,8	29,5	83,6	26,3	93,7	2,1	-91,6
28/01/2019	3	27,6	86,2	28,9	87,1	29,4	83,6	26,5	93,4	1,5	-91,0
28/01/2019	4	27,3	86,9	28,7	87,1	29,2	83,7	26,2	94,4	2	-91,4
28/01/2019	5	27,1	88,0	28,6	87,1	29,1	84,1	26,1	95,0	1,8	-92,9
28/01/2019	6	26,9	88,0	28,4	87,3	28,9	84,2	25,9	95,6	1,9	-93,3
28/01/2019	7	26,8	88,5	28,2	87,5	28,7	84,7	25,8	96,2	1,9	-94,0
28/01/2019	8	26,8	89,1	28,1	87,7	28,5	85,1	26,5	94,1	1,4	-95,7
28/01/2019	9	26,9	89,0	28,0	88,0	28,4	85,2	27,7	89,2	2,3	-96,6
28/01/2019	10	27,3	88,2	28,0	88,3	28,5	85,3	31,2	76,0	2	-94,2
28/01/2019	11	27,9	86,2	28,2	88,6	28,7	85,1	32,7	68,6	2,4	-93,4
28/01/2019	12	28,4	83,6	28,4	88,6	28,8	84,7	34,4	62,7	2,4	-92,9
28/01/2019	13	29,5	80,3	28,9	88,7	29,3	83,5	37,1	54,8	2,4	-93,1
28/01/2019	14	30,3	77,4	29,4	88,5	30,0	83,0	37,7	52,4	4,7	-95,2
28/01/2019	15	30,6	73,0	29,8	87,0	30,4	79,5	37,1	49,8	4,8	-93,0
28/01/2019	16	31,0	70,1	30,3	84,3	30,8	78,7	36,5	50,3	5,5	-93,8
28/01/2019	17	31,1	70,2	30,6	82,6	31,2	77,5	34,9	55,3	6,3	-95,0
28/01/2019	18	30,8	71,6	30,7	81,4	31,2	76,9	32,0	64,4	6,5	-95,7
28/01/2019	19	30,3	74,9	30,7	82,0	31,1	77,4	29,3	76,5	7,5	-94,6
28/01/2019	20	29,9	77,2	30,7	82,9	30,9	77,5	28,4	82,4	5,3	-92,7
28/01/2019	21	29,6	79,2	30,5	83,6	30,6	78,8	28,1	85,2	3,5	-91,3
28/01/2019	22	29,3	79,8	30,3	83,9	30,5	79,0	27,8	86,0	3,1	-91,9
28/01/2019	23	29,0	81,2	30,1	84,4	30,3	79,6	27,5	88,0	2,9	-91,9
28/01/2019	24	28,6	82,4	29,8	84,7	30,2	80,7	27,0	91,0	1,6	-92,1
29/01/2019	1	28,3	83,6	29,6	85,1	30,1	81,4	26,7	92,3	1,8	-91,2
29/01/2019	2	27,9	84,3	29,4	85,6	29,9	81,4	26,2	93,8	2,1	-91,1
29/01/2019	3	27,7	85,0	29,1	85,9	29,7	81,6	26,2	94,0	1,9	-92,2
29/01/2019	4	27,5	85,4	28,9	86,0	29,5	81,7	26,0	94,5	2	-93,9
29/01/2019	5	27,3	86,1	28,7	86,1	29,3	82,0	25,9	95,2	2,3	-93,5
29/01/2019	6	27,1	86,9	28,5	86,3	29,2	82,4	26,3	93,7	2,5	-93,7
29/01/2019	7	27,0	87,9	28,4	86,6	28,9	83,7	26,1	94,9	1,9	-92,4
29/01/2019	8	26,9	88,7	28,3	87,0	28,6	84,5	26,9	93,1	1,7	-94,5
29/01/2019	9	27,2	88,6	28,2	87,4	28,7	84,6	29,7	82,3	2	-94,9
29/01/2019	10	27,8	86,7	28,3	87,8	28,8	84,3	32,3	71,2	2,3	-95,0
29/01/2019	11	28,2	83,9	28,5	87,8	28,8	83,6	33,3	65,7	2,3	-94,9
29/01/2019	12	29,1	80,5	28,9	87,7	29,3	81,7	35,8	57,5	3,2	-96,8
29/01/2019	13	29,8	78,4	29,3	87,8	29,7	80,8	37,2	53,5	2,9	-95,2
29/01/2019	14	30,7	74,9	29,8	87,2	30,2	79,6	38,6	49,2	4,2	-92,1
29/01/2019	15	30,7	73,7	30,2	84,9	30,5	77,4	35,2	57,4	6,5	-92,9
29/01/2019	16	31,0	74,3	30,5	83,5	30,9	76,0	36,3	55,9	7,4	-94,0
29/01/2019	17	31,0	74,3	30,8	82,7	31,1	77,2	34,4	61,3	6,9	-92,8
29/01/2019	18	30,7	75,6	30,9	82,7	31,0	77,0	31,3	71,2	7,7	-92,4
29/01/2019	19	30,2	76,4	30,9	83,1	30,9	77,3	29,2	78,4	5,8	-91,9
29/01/2019	20	28,0	77,0	30,4	82,4	30,4	76,9	24,1	95,6	6,2	-94,0
29/01/2019	21	27,5	78,8	30,0	82,5	30,0	77,3	24,2	97,9	4,4	-95,3
29/01/2019	22	27,1	80,3	29,5	83,1	29,5	78,1	24,4	97,9	3	-97,4
29/01/2019	23	26,7	81,1	29,0	83,3	29,1	78,5	24,4	97,7	3	-94,7
29/01/2019	24	26,4	82,5	28,6	83,4	28,7	78,9	24,0	96,6	2,6	-96,4
30/01/2019	1	26,0	83,7	28,2	83,5	28,3	79,2	23,8	97,0	2,8	-97,6
30/01/2019	2	25,7	84,7	27,8	83,7	28,0	79,8	23,6	97,8	3,1	-98,9
30/01/2019	3	25,3	85,3	27,5	83,9	27,7	79,9	23,6	97,1	2,5	-99,1
30/01/2019	4	25,2	86,1	27,2	84,3	27,6	80,7	23,7	97,3	2	-100,5
30/01/2019	5	25,1	87,2	27,0	84,8	27,3	81,6	23,7	98,0	1,7	-99,7
30/01/2019	6	24,8	88,1	26,8	85,4	27,1	82,4	23,6	98,3	1,5	-102,1
30/01/2019	7	24,7	88,2	26,6	85,7	27,0	82,5	23,5	98,5	1,9	-101,1
30/01/2019	8	24,7	88,8	26,5	86,1	26,7	83,7	24,5	95,6	1,6	-100,4
30/01/2019	9	24,9	89,2	26,4	86,6	26,4	84,2	26,1	89,6	2	-100,5
30/01/2019	10	25,4	89,4	26,4	87,2	26,5	85,4	29,8	78,1	2,4	-91,2
30/01/2019	11	26,2	88,3	26,6	87,8	26,9	86,0	31,9	70,1	2,4	-92,5
30/01/2019	12	27,2	84,8	27,0	88,2	27,3	85,1	34,3	60,8	2,6	-92,2
30/01/2019	13	28,4	82,4	27,5	88,6	28,0	84,7	36,9	55,0	2,7	-93,0
30/01/2019	14	29,0	80,0	28,1	88,8	28,9	82,1	36,2	55,3	3,3	-95,0
30/01/2019	15	29,7	77,5	28,6	88,6	29,8	79,4	36,7	54,2	2,5	-93,3
30/01/2019	16	30,2	76,3	29,1	87,9	30,0	79,7	36,3	54,7	4,5	-93,3
30/01/2019	17	30,0	75,4	29,5	86,5	30,4	79,4	33,8	60,3	5,1	-94,3
30/01/2019	18	29,7	75,7	29,6	85,8	30,4	78,9	31,6	67,4	4,8	-94,7
30/01/2019	19	29,3	78,2	29,7	85,3	30,2	78,6	28,9	78,9	5,2	-93,3
30/01/2019	20	28,9	80,1	29,6	85,5	30,2	78,7	27,8	84,5	5,3	-93,1
30/01/2019	21	28,6	81,2	29,5	85,7	30,1	79,5	27,4	86,9	3,5	-92,5
30/01/2019	22	28,3	82,3	29,3	85,9	30,3	81,5	27,0	89,0	2,6	-90,1
30/01/2019	23	28,0	83,3	29,1	86,0	30,3	81,7	26,6	90,9	1,6	-91,0
30/01/2019	24	27,7	84,5	28,9	86,1	30,1	81,9	26,5	92,0	0,9	-93,9
31/01/2019	1	27,5	85,4	28,7	86,5	29,9	82,1	26,3	93,0	1,4	-92,9
31/01/2019	2	27,3	86,0	28,5	86,8	29,7	82,2	26,0	94,0	1,7	-93,0
31/01/2019	3	27,0	86,3	28,3	87,1	29,4	82,4	25,6	95,4	1,8	-92,7
31/01/2019	4	26,8	86,9	28,1	87,1	29,1	83,1	25,6	95,3	1,7	-92,3
31/01/2019	5	26,6	87,6	28,0	87,2	29,1	83,2	25,4	96,7	1,9	-92,0
31/01/2019	6	26,5	87,8	27,8	87,3	28,9	83,0	25,3	96,6	2	-93,3
31/01/2019	7	26,3	88,4	27,6	87,4	28,7	83,3	25,0	97,6	2	-92,1
31/01/2019	8	26,2	89,0	27,5	87,7	28,3	84,2	26,1	94,8	1,5	-89,6
31/01/2019	9	26,4	89,2	27,4	88,0	28,0	84,6	28,0	88,0	1,9	-89,9
31/01/2019	10	26,9	89,1	27,5	88,5	28,0	85,5	30,7	78,5	3,1	-90,5
31/01/2019	11	27,5	86,8	27,6	88,8	28,3	85,9	32,8	69,2	2,9	-90,1
31/01/2019	12	28,1	85,3	27,9	88,9	28,5	85,8	34,3	64,2	2,7	-90,6
31/01/2019	13	28,7	82,9	28,3	88,8	28,8	85,6	34,6	61,7	3,4	-91,6
31/01/2019	14	29,3	80,8	28,7	88,4	29,2	85,0	35,4	59,6	2,8	-90,5
31/01/2019	15	29,9	79,5	29,1	88,6	29,6	84,8	36,8	56,4	3	-91,7
31/01/2019	16	30,2	79,4	29,4	88,4	30,0	84,4	34,9	62,1	3,5	-91,2
31/01/2019	17	30,3	78,9	29,7	87,7	30,3	83,8	33,5	66,4	4	-91,1
31/01/2019	18	30,0	81,3	29,9	87,4	30,4	83,5	31,0	77,2	4,9	-91,0
31/01/2019	19	29,6	82,1	29,9	87,1	30,4	83,2	29,2	83,6	6,1	-90,5
31/01/2019	20	29,4	83,0	29,8	87,2	30,3	83,3	28,2	88,1	3,2	-89,1
31/01/2019	21	29,1	83,9	29,8	87,0	30,2	82,9	28,0	89,5	2,3	-86,8
31/01/2019	22	28,7	84,7	29,6	87,4	30,1	84,2	27,6	91,0	1,8	-84,8
31/01/2019	23	28,4	85,4	29,4	87,6	30,0	84,7	27,3	92,2	2,1	-84,1
31/01/2019	24	28,3	86,5	29,2	87,9	30,0	85,0	27,2	93,7	2,4	-84,7
01/02/2019	1	28,0	87,2	29,0	88,1	29,9	84,9	26,9	94,2	1,5	-85,4
01/02/2019	2	27,7	87,9	28,9	88,4	29,8	85,0	26,5	95,4	1,1	-85,3
01/02/2019	3	27,5	88,3	28,7	88,5	29,7	85,1	26,7	95,0	1,1	-85,3
01/02/2019	4	27,4	88,6	28,6	88,6	29,5	85,2	26,3	95,9	1,1	-85,5
01/02/2019	5	27,1	89,2	28,4	88,6	29,3	85,5	26,1	97,4	1,3	-85,3
01/02/2019	6	27,1	89,6	28,3	88,7	29,2	85,4	26,0	98,0	1,6	-86,0
01/02/2019	7	27,0	90,1	28,1	88,8	29,1	86,0	26,1	98,1	1,8	-86,7
01/02/2019	8	27,0	90,4	28,0	89,1	28,9	86,7	27,5	93,3	1,5	-86,8
01/02/2019	9	27,2	90,1	28,0	89,4	28,9	86,6	28,5	89,0	1,6	-87,0
01/02/2019	10	27,4	89,8	28,0	89,6	28,9	86,5	29,9	83,0	2	-87,1
01/02/2019	11	28,1	87,3	28,2	89,8	28,8	86,7	33,8	68,6	2,7	-87,1
01/02/2019	12	29,2	81,6	28,5	89,7	29,3	83,4	36,7	56,0	2,8	-87,8
01/02/2019	13	29,8	78,4	29,0	89,5	29,7	81,7	36,6	55,8	4,6	-87,7
01/02/2019	14	30,6	76,4	29,5	88,8	30,3	80,2	37,6	53,1	5,2	-90,0
01/02/2019	15	31,2	75,7	30,1	87,4	30,9	79,0	37,5	54,2	7,1	-92,3
01/02/2019	16	31,3	74,9	30,6	85,8	31,3	78,8	36,2	57,6	7,3	-92,3
01/02/2019	17	31,3	75,4	30,9	84,6	31,5	78,8	34,4	63,2	7	-90,4
01/02/2019	18	31,0	76,6	31,0	84,1	31,5	77,7	32,1	71,7	7,6	-90,1
01/02/2019	19	30,5	78,0	31,0	83,8	31,2	78,0	29,6	80,6	6,3	-90,2
01/02/2019	20	30,1	79,4	30,9	84,3	30,9	78,4	28,7	85,2	4,9	-89,5
01/02/2019	21	29,8	80,9	30,7	84,7	31,0	80,3	28,3	88,0	3,2	-89,4
01/02/2019	22	29,5	82,2	30,5	85,2	30,9	81,5	28,1	89,8	2,8	-88,3
01/02/2019	23	29,2	83,3	30,3	85,6	30,8	82,3	27,9	90,9	2,1	-87,3
01/02/2019	24	28,9	84,0	30,1	85,9	30,6	82,5	27,8	91,2	1,7	-87,1
02/02/2019	1	28,5	84,9	29,8	86,2	30,4	82,2	27,2	92,8	1,5	-87,4
02/02/2019	2	28,2	85,5	29,6	86,6	30,2	82,5	26,8	94,0	1,9	-87,0
02/02/2019	3	28,0	86,0	29,4	86,8	29,9	82,6	26,5	95,5	1,6	-87,0
02/02/2019	4	27,9	86,8	29,2	86,8	29,7	83,8	26,6	95,5	2,3	-87,0
02/02/2019	5	27,7	87,3	29,0	86,9	29,5	83,9	26,6	95,5	2,1	-87,0
02/02/2019	6	27,5	87,7	28,8	87,1	29,3	84,0	26,3	96,0	1,8	-86,9
02/02/2019	7	27,3	88,0	28,7	87,2	29,2	84,1	26,2	96,5	1,8	-86,1
02/02/2019	8	27,3	88,6	28,5	87,4	28,9	84,4	27,2	93,5	2	-86,7
02/02/2019	9	27,6	88,7	28,5	87,8	28,8	85,1	29,6	85,0	2,2	-86,4
02/02/2019	10	28,1	87,9	28,6	88,2	28,9	85,7	32,6	73,9	2,9	-86,8
02/02/2019	11	28,9	85,4	28,8	88,6	29,4	85,5	35,4	63,5	3,6	-87,7
02/02/2019	12	29,5	82,3	29,1	88,8	29,8	84,4	36,2	59,5	4,2	-88,4
02/02/2019	13	30,4	77,0	29,6	88,0	30,1	82,5	38,0	52,2	4,4	-90,4
02/02/2019	14	31,1	72,8	30,1	86,4	30,6	80,0	38,2	49,1	5,3	-92,2
02/02/2019	15	31,5	70,3	30,6	84,1	31,1	78,1	37,6	49,8	5,6	-91,6
02/02/2019	16	31,8	71,6	31,0	82,9	31,5	77,4	36,9	54,1	7,3	-91,7
02/02/2019	17	31,7	72,9	31,3	82,0	31,7	77,4	34,4	61,8	6,8	-90,6
02/02/2019	18	31,3	74,6	31,4	81,8	31,7	77,5	32,1	69,8	5,6	-88,6
02/02/2019	19	30,8	76,4	31,4	82,3	31,6	78,0	29,7	79,8	5,2	-87,2
02/02/2019	20	30,4	77,9	31,3	82,9	31,4	78,5	28,9	83,8	3,6	-87,0
02/02/2019	21	30,1	79,2	31,1	83,3	31,2	79,0	28,7	85,5	3,1	-86,9
02/02/2019	22	29,7	80,4	30,8	83,6	31,0	79,7	28,2	87,4	1,6	-87,8
02/02/2019	23	29,3	81,6	30,6	83,9	30,7	80,4	27,9	88,7	1,6	-88,1
02/02/2019	24	29,0	82,6	30,4	84,3	30,4	80,6	27,5	90,7	2	-89,2
03/02/2019	1	29,0	82,6	30,4	84,3	30,4	80,6	27,5	90,7	1,7	-88,1
03/02/2019	2	28,7	83,5	30,1	84,7	30,1	80,9	27,3	91,9	1,4	-88,6
03/02/2019	3	28,5	84,4	29,9	85,2	29,9	81,4	26,9	93,3	1,5	-88,1
03/02/2019	4	28,3	85,1	29,7	85,4	29,6	81,9	26,9	94,1	1,6	-87,7
03/02/2019	5	28,1	86,0	29,5	85,6	29,4	82,3	26,6	95,2	1,4	-87,1
03/02/2019	6	27,8	86,8	29,3	85,8	29,2	82,8	26,4	95,9	1,5	-87,3
03/02/2019	7	27,7	87,2	29,1	86,0	29,1	83,4	26,4	96,2	1,6	-87,0
03/02/2019	8	27,6	87,8	29,0	86,3	29,0	83,9	26,5	96,2	2,3	-86,8
03/02/2019	9	27,5	88,3	28,8	86,6	28,9	84,2	27,6	92,3	2,4	-86,6
03/02/2019	10	27,8	87,9	28,8	86,9	28,8	84,7	29,3	84,9	2,3	-86,8
03/02/2019	11	28,0	86,0	28,7	87,1	28,7	84,3	30,9	76,8	2,6	-86,3
03/02/2019	12	28,5	83,9	28,9	87,1	28,9	83,5	33,9	65,8	3,5	-87,8
03/02/2019	13	29,5	78,8	29,2	87,1	29,5	81,4	37,3	53,0	3,8	-87,8
03/02/2019	14	30,1	76,4	29,6	86,9	30,0	80,3	36,7	54,3	4,8	-90,1
03/02/2019	15	30,8	74,7	30,1	86,2	30,6	79,0	37,4	52,2	6,9	-90,7
03/02/2019	16	31,2	73,1	30,5	84,5	31,1	77,2	37,9	50,7	4,9	-89,9
03/02/2019	17	31,4	72,1	30,9	83,3	31,2	75,6	36,1	54,7	5,3	-89,2
03/02/2019	18	31,3	73,3	31,1	82,2	31,3	75,4	34,3	61,3	5	-89,5
03/02/2019	19	31,1	75,1	31,2	82,0	31,3	76,2	32,3	69,1	3,7	-88,9
03/02/2019	20	30,7	77,3	31,2	82,7	31,4	77,7	29,8	80,0	2,6	-87,6
03/02/2019	21	30,3	78,5	31,1	83,2	31,2	78,2	28,8	84,3	1,9	-87,6
03/02/2019	22	29,9	79,9	30,9	83,5	31,0	79,0	28,4	87,0	2	-87,5
03/02/2019	23	29,7	81,3	30,7	83,9	30,7	79,5	28,1	88,8	1,2	-87,3
03/02/2019	24	29,3	82,3	30,5	84,2	30,7	80,6	27,8	90,2	1,7	-87,0
04/02/2019	1	29,0	83,0	30,3	84,6	30,6	81,0	27,6	90,7	2,2	-87,6
04/02/2019	2	28,7	84,0	30,0	85,0	30,4	81,3	27,4	91,7	2	-87,6
04/02/2019	3	28,4	85,1	29,8	85,2	30,2	82,0	27,1	92,9	2,3	-87,3
04/02/2019	4	28,2	85,4	29,6	85,3	30,1	82,1	26,9	93,4	2	-87,2
04/02/2019	5	28,0	86,0	29,4	85,5	29,9	82,3	26,8	93,9	1,7	-87,0
04/02/2019	6	27,7	86,8	29,3	85,9	29,7	82,5	26,5	94,7	1,7	-87,0
04/02/2019	7	27,5	87,3	29,1	86,1	29,6	82,6	26,2	96,0	1,8	-86,8
04/02/2019	8	27,4	87,9	28,9	86,2	29,4	83,1	26,1	97,1	2,5	-86,6
04/02/2019	9	27,4	88,9	28,6	86,8	28,8	84,3	29,3	85,6	1,8	-86,9
04/02/2019	10	28,1	87,4	28,7	87,2	28,9	84,6	32,6	72,6	3,1	-86,7
04/02/2019	11	28,9	84,0	28,9	87,5	29,1	84,7	35,5	61,7	2,5	-87,4
04/02/2019	12	29,8	79,7	29,3	87,7	29,5	84,6	36,6	56,2	2,7	-87,6
04/02/2019	13	30,2	77,7	29,8	87,3	30,0	84,1	36,1	56,5	4,7	-89,1
04/02/2019	14	31,1	73,9	30,2	86,1	30,5	83,2	38,6	49,3	6,1	-90,3
04/02/2019	15	31,6	71,9	30,7	84,5	31,0	82,1	38,2	50,3	6,5	-90,9
04/02/2019	16	31,7	70,2	31,0	82,3	31,5	80,6	36,7	52,6	7,5	-91,6
04/02/2019	17	31,7	71,8	31,3	81,1	31,8	79,7	34,7	60,2	6,3	-89,8
04/02/2019	18	31,4	74,8	31,5	81,2	31,7	78,8	32,1	70,8	5,7	-91,0
04/02/2019	19	30,8	76,4	31,4	81,7	31,3	78,0	29,7	80,0	5,4	-91,0
04/02/2019	20	30,5	78,0	31,3	82,3	31,1	78,4	29,0	83,9	5,2	-89,5
04/02/2019	21	30,1	78,2	31,1	82,7	30,9	78,6	28,6	84,3	3,1	-88,7
04/02/2019	22	29,5	80,4	30,6	83,3	30,7	80,1	28,3	86,5	3,1	-89,9
04/02/2019	23	29,2	82,1	30,4	83,7	30,7	80,8	28,3	87,7	1,6	-89,0
04/02/2019	24	28,1	83,7	30,1	84,0	30,1	80,5	26,4	92,2	4,3	-91,1
05/02/2019	1	29,2	82,1	30,4	83,7	30,7	80,8	28,3	87,7	5,1	-95,7
05/02/2019	2	27,7	83,4	29,8	84,3	29,9	80,0	25,7	92,9	2,9	-101,5
05/02/2019	3	27,3	83,3	29,5	84,2	29,6	80,1	25,8	91,2	2	-97,2
05/02/2019	4	27,0	84,7	29,1	84,1	29,4	80,3	25,8	92,3	1,7	-95,6
05/02/2019	5	26,8	84,8	28,8	84,3	29,1	80,5	25,7	91,9	1,5	-90,5
05/02/2019	6	26,6	86,6	28,6	84,6	29,0	81,1	25,4	94,1	1,9	-89,6
05/02/2019	7	26,4	86,8	28,4	84,8	28,7	81,2	25,0	95,9	2,1	-88,8
05/02/2019	8	26,3	87,0	28,2	84,9	28,3	81,9	25,9	92,0	1,5	-89,0
05/02/2019	9	26,4	87,1	28,0	85,1	28,0	82,3	27,5	85,8	2,4	-88,9
05/02/2019	10	26,7	85,4	28,0	85,4	27,9	82,3	30,2	74,2	2	-88,8
05/02/2019	11	27,2	83,9	28,0	85,6	28,0	82,1	31,3	69,3	2,9	-90,0
05/02/2019	12	28,1	81,8	28,4	86,1	28,5	82,1	34,2	60,8	2,8	-90,7
05/02/2019	13	29,3	76,7	28,9	86,2	29,2	79,6	36,3	53,3	4,7	-91,6
05/02/2019	14	30,0	75,1	29,4	85,7	29,9	77,8	36,8	52,0	6	-93,6
05/02/2019	15	30,4	74,2	30,0	83,9	30,5	76,8	36,0	54,1	7,2	-94,7
05/02/2019	16	30,5	74,0	30,4	81,7	30,8	75,9	35,1	57,1	8,3	-95,0
05/02/2019	17	30,4	74,6	30,6	80,8	30,9	75,7	33,0	63,3	7,2	-92,3
05/02/2019	18	30,1	74,8	30,7	80,9	30,9	75,6	31,0	69,4	6,9	-92,5
05/02/2019	19	29,8	76,7	30,6	81,5	30,8	75,8	28,9	78,2	4,4	-90,1
05/02/2019	20	29,4	78,4	30,5	82,0	30,6	77,2	27,9	84,1	2,7	-88,8
05/02/2019	21	29,0	80,0	30,3	82,4	30,4	78,5	27,4	86,9	2,1	-88,8
05/02/2019	22	28,7	81,2	30,1	82,6	30,2	79,1	27,1	88,4	1,7	-88,9
05/02/2019	23	28,4	82,1	29,8	83,0	30,1	79,3	26,7	89,9	1,5	-90,4
05/02/2019	24	28,1	82,8	29,6	83,4	29,9	79,6	26,4	91,5	1,8	-90,2
06/02/2019	1	27,8	83,6	29,3	83,8	29,7	79,9	26,1	92,6	1,6	-90,6
06/02/2019	2	27,8	83,6	29,3	83,8	29,7	79,9	26,1	92,6	1,7	-90,4
06/02/2019	3	27,4	84,1	29,1	84,1	29,5	80,1	25,8	92,5	1,3	-90,6
06/02/2019	4	27,2	84,4	28,9	84,2	29,3	80,1	25,7	92,8	2	-89,9
06/02/2019	5	27,0	85,0	28,6	84,2	29,1	80,4	25,5	93,6	1,7	-90,6
06/02/2019	6	26,8	85,6	28,4	84,4	28,9	80,6	25,4	93,8	1,2	-90,4
06/02/2019	7	26,6	86,1	28,2	84,6	28,7	80,9	25,2	94,6	1,6	-90,3
06/02/2019	8	26,5	86,8	28,1	84,8	28,4	81,6	25,2	95,5	1,8	-91,6
06/02/2019	9	26,4	87,0	27,9	85,1	28,2	83,0	26,4	90,9	2,2	-90,0
06/02/2019	10	26,8	86,8	27,9	85,5	28,1	83,2	29,5	79,2	2,2	-88,9
06/02/2019	11	27,3	86,4	28,0	86,1	28,2	83,5	32,0	71,3	3,1	-89,7
06/02/2019	12	28,2	82,9	28,3	86,5	28,5	83,8	34,5	60,9	2,6	-90,5
06/02/2019	13	29,9	75,4	29,2	86,3	29,5	83,2	37,2	51,2	2,9	-89,4
06/02/2019	14	30,8	71,8	29,8	85,7	30,3	82,3	37,9	48,9	4,9	-90,4
06/02/2019	15	31,2	71,5	30,4	84,8	30,9	81,5	37,7	50,0	5,2	-92,8
06/02/2019	16	31,6	70,2	30,9	82,6	31,4	80,7	37,1	50,9	6	-97,2
06/02/2019	17	31,6	70,5	31,2	80,7	31,8	79,4	35,0	57,0	7	-98,6
06/02/2019	18	31,2	73,5	31,3	80,1	32,0	78,7	31,8	69,5	6,8	-98,1
06/02/2019	19	30,6	76,0	31,3	80,9	31,9	78,5	29,3	80,1	5,8	-94,3
06/02/2019	20	30,2	77,7	31,1	81,6	31,7	78,7	28,5	84,1	4	-92,9
06/02/2019	21	29,8	79,1	30,9	82,1	31,5	79,0	28,2	86,2	3,9	-92,6
06/02/2019	22	29,5	80,3	30,7	82,6	31,2	80,3	27,9	87,5	1,7	-91,3
06/02/2019	23	29,1	81,5	30,4	82,9	31,0	81,2	27,7	88,5	1,7	-90,6
06/02/2019	24	28,8	82,6	30,2	83,3	30,8	81,7	27,6	89,2	1,6	-91,0
07/02/2019	1	28,6	83,3	30,0	83,7	30,7	81,7	27,3	90,2	1,7	-90,5
07/02/2019	2	28,3	84,1	29,8	84,2	30,5	81,9	27,0	91,2	1,5	-90,4
07/02/2019	3	28,2	84,5	29,6	84,5	30,3	82,1	27,0	91,7	1,9	-89,9
07/02/2019	4	27,9	85,4	29,4	84,7	30,1	82,1	26,5	93,3	1,4	-90,3
07/02/2019	5	27,6	86,4	29,2	84,9	29,9	82,3	26,5	94,0	1,5	-90,0
07/02/2019	6	27,5	86,8	29,0	85,1	29,8	82,5	26,5	93,9	1,5	-89,7
07/02/2019	7	27,4	87,4	28,9	85,4	29,5	83,0	26,6	94,2	1,4	-88,0
07/02/2019	8	27,5	87,5	28,8	85,8	29,2	83,6	28,2	88,3	1,8	-87,9
07/02/2019	9	27,8	86,7	28,7	86,1	29,1	83,8	31,3	76,6	2,1	-88,4
07/02/2019	10	28,4	85,5	28,8	86,6	29,2	84,1	33,8	67,0	2,9	-88,1
07/02/2019	11	29,0	83,7	29,0	86,8	29,4	84,2	35,8	60,8	2,3	-88,4
07/02/2019	12	29,8	80,4	29,4	86,9	29,8	84,2	36,5	57,4	5,2	-91,4
07/02/2019	13	29,9	79,6	29,8	86,8	30,1	83,9	35,7	59,1	3,8	-89,4
07/02/2019	14	31,0	73,8	30,2	86,1	30,6	83,2	39,5	47,1	2,9	-87,9
07/02/2019	15	31,3	74,9	30,6	85,6	31,1	82,9	37,3	54,5	5,1	-93,7
07/02/2019	16	31,6	75,7	31,0	85,2	31,5	82,4	37,6	55,0	4,8	-92,8
07/02/2019	17	31,7	74,2	31,3	84,1	31,8	81,6	35,7	58,4	4,9	-95,7
07/02/2019	18	31,3	75,6	31,4	82,9	31,7	80,6	32,5	69,2	6,4	-96,7
07/02/2019	19	30,7	77,2	31,3	82,8	31,7	79,2	29,7	79,6	5,6	-93,1
07/02/2019	20	30,3	78,5	31,2	83,0	31,7	79,2	28,7	84,5	4,1	-91,5
07/02/2019	21	30,0	80,2	31,0	83,2	31,4	79,8	28,4	87,3	2,9	-91,1
07/02/2019	22	29,7	81,4	30,8	83,7	31,0	80,8	28,3	88,0	3,4	-90,6
07/02/2019	23	29,4	81,8	30,6	84,0	30,7	81,0	28,3	87,3	2	-89,7
07/02/2019	24	29,3	82,1	30,4	84,3	30,5	81,1	28,3	87,1	2,2	-90,3
08/02/2019	1	29,0	83,5	30,2	84,6	30,3	81,4	28,0	89,6	1,5	-89,5
08/02/2019	2	28,8	84,7	30,0	85,1	30,1	82,5	27,5	92,0	1,7	-89,4
08/02/2019	3	28,5	85,3	29,8	85,4	29,8	82,8	27,1	93,7	1,8	-89,1
08/02/2019	4	28,3	86,2	29,6	85,4	29,6	83,2	26,8	95,1	1,9	-88,9
08/02/2019	5	28,0	86,8	29,4	85,5	29,4	83,6	26,6	95,9	2,3	-88,8
08/02/2019	6	27,8	87,0	29,3	85,7	29,2	83,8	26,4	96,0	1,8	-89,0
08/02/2019	7	27,7	87,3	29,1	85,8	29,0	84,4	26,4	96,3	1,3	-88,3
08/02/2019	8	27,6	88,1	28,9	86,1	28,8	84,6	27,9	91,3	1,3	-88,1
08/02/2019	9	28,0	87,8	28,9	86,6	28,7	84,9	30,5	80,9	2	-89,1
08/02/2019	10	28,2	84,0	28,9	86,5	28,8	84,1	32,2	69,7	3	-88,8
08/02/2019	11	28,8	81,3	29,0	86,2	29,0	82,6	34,1	62,3	2,6	-89,6
08/02/2019	12	29,6	78,1	29,4	86,1	29,5	81,2	36,5	54,9	3,7	-88,7
08/02/2019	13	30,1	74,4	29,8	85,5	29,9	79,5	35,9	54,6	3,6	-88,5
08/02/2019	14	31,1	73,3	30,2	84,9	30,6	77,6	38,5	49,8	6,3	-91,8
08/02/2019	15	30,8	76,1	30,6	83,8	30,8	78,7	33,8	64,2	6,6	-94,5
08/02/2019	16	30,7	76,2	30,8	83,2	30,9	78,7	33,0	66,5	6,4	-95,2
08/02/2019	17	30,7	75,5	30,8	82,2	30,9	77,9	32,8	66,2	7,2	-95,0
08/02/2019	18	30,5	76,5	30,9	81,6	30,9	77,6	31,5	72,0	5,8	-95,8
08/02/2019	19	30,2	78,2	30,8	82,2	30,8	78,3	29,5	79,9	4,5	-94,3
08/02/2019	20	29,8	79,6	30,7	82,8	30,6	78,8	28,6	84,7	3	-90,2
08/02/2019	21	29,6	81,4	30,5	83,3	30,4	80,0	28,2	87,9	2,9	-88,2
08/02/2019	22	29,1	83,4	30,3	83,9	30,3	81,4	27,7	90,8	1,7	-87,2
08/02/2019	23	28,7	84,5	30,1	84,3	30,1	81,6	27,3	92,2	1,9	-87,5
08/02/2019	24	28,5	85,2	29,9	84,6	29,8	82,3	27,1	92,9	1,7	-90,4
09/02/2019	1	28,3	85,9	29,7	85,1	29,6	83,0	27,2	93,3	2,1	-91,2
09/02/2019	2	28,1	86,5	29,5	85,3	29,5	83,5	26,8	94,2	1,5	-91,0
09/02/2019	3	27,9	87,2	29,3	85,5	29,3	83,7	26,8	94,6	1,1	-91,4
09/02/2019	4	27,7	87,7	29,2	85,8	29,2	84,0	26,6	95,4	1,4	-92,1
09/02/2019	5	27,6	88,2	29,0	86,0	29,0	84,3	26,6	96,1	1,7	-92,6
09/02/2019	6	27,4	88,8	28,9	86,3	28,9	84,6	26,6	96,0	1,5	-92,0
09/02/2019	7	27,4	88,5	28,7	86,5	28,8	84,6	26,6	95,4	1,7	-91,5
09/02/2019	8	27,4	88,8	28,6	86,7	28,6	85,8	27,2	93,5	2,5	-90,8
09/02/2019	9	27,6	88,6	28,6	87,0	28,5	86,0	29,9	83,3	2,3	-90,0
09/02/2019	10	28,1	86,6	28,6	87,2	28,6	85,5	32,2	72,3	3,3	-89,8
09/02/2019	11	28,8	81,4	28,9	87,0	28,9	83,2	34,7	60,3	3,2	-89,8
09/02/2019	12	29,6	76,9	29,2	86,7	29,4	81,5	36,7	52,9	2,6	-89,8
09/02/2019	13	30,5	72,9	29,7	86,1	30,0	79,3	38,0	48,6	3,5	-90,1
09/02/2019	14	31,4	71,2	30,3	85,4	30,6	78,0	39,1	47,3	4,6	-91,7
09/02/2019	15	31,9	71,7	30,8	84,6	31,2	78,0	38,5	49,8	5	-94,5
09/02/2019	16	32,1	71,2	31,2	82,9	31,6	77,1	37,5	52,5	6,1	-95,8
09/02/2019	17	31,8	72,6	31,5	81,6	31,8	77,1	34,9	60,6	7	-95,4
09/02/2019	18	31,5	75,1	31,6	81,5	31,8	77,3	32,2	71,2	6,2	-95,3
09/02/2019	19	31,0	76,5	31,6	81,8	31,6	77,6	29,9	79,9	5,2	-96,0
09/02/2019	20	30,7	78,1	31,5	82,3	31,5	78,2	29,2	83,6	4,1	-94,0
09/02/2019	21	30,4	78,8	31,3	82,6	31,3	78,7	28,9	84,7	2,8	-91,9
09/02/2019	22	30,1	80,0	31,1	82,9	31,1	79,6	28,5	86,7	1,5	-91,2
09/02/2019	23	29,7	81,3	30,9	83,2	30,9	80,5	28,4	87,8	1,6	-91,6
09/02/2019	24	29,4	82,3	30,6	83,5	30,7	81,4	28,2	88,4	1,1	-90,5
10/02/2019	1	29,2	82,9	30,4	84,0	30,4	81,1	27,9	90,0	2	-90,5
10/02/2019	2	28,9	83,5	30,2	84,4	30,1	81,3	27,6	90,8	2,1	-90,9
10/02/2019	3	28,7	84,3	30,1	84,6	29,9	81,7	27,6	90,8	1	-91,5
10/02/2019	4	28,5	85,0	29,9	84,7	29,8	82,1	27,3	92,1	1,7	-90,9
10/02/2019	5	28,3	85,6	29,7	84,9	29,6	82,6	27,0	93,6	1,7	-91,2
10/02/2019	6	28,1	86,3	29,5	85,1	29,4	83,0	26,8	94,9	1,9	-91,5
10/02/2019	7	27,9	86,8	29,3	85,3	29,3	83,3	26,8	94,7	2,1	-92,0
10/02/2019	8	27,8	87,0	29,2	85,4	29,2	83,6	27,5	92,0	2,4	-91,6
10/02/2019	9	28,1	86,8	29,1	85,7	29,1	84,1	29,9	82,8	2,4	-91,3
10/02/2019	10	28,5	86,2	29,1	86,2	29,1	84,5	32,4	73,7	2,4	-91,6
10/02/2019	11	29,0	84,3	29,3	86,5	29,3	84,0	34,4	65,6	2,6	-91,5
10/02/2019	12	29,8	80,9	29,6	86,4	29,7	82,6	37,1	56,3	3,4	-91,7
10/02/2019	13	30,7	76,9	30,0	86,3	30,2	81,0	38,7	50,5	2	-90,6
10/02/2019	14	31,5	73,1	30,5	86,0	30,8	79,3	39,7	47,3	3,4	-91,4
10/02/2019	15	32,5	69,3	31,0	84,9	31,6	75,3	40,9	43,8	4,5	-92,9
10/02/2019	16	32,9	70,1	31,5	83,2	32,2	75,0	39,3	48,9	5,8	-97,5
10/02/2019	17	32,6	71,4	31,9	81,8	32,3	76,2	35,7	58,6	6,3	-99,7
10/02/2019	18	32,2	72,3	32,0	80,8	32,2	75,4	32,7	67,5	6,2	-99,2
10/02/2019	19	31,7	74,0	32,0	80,8	32,1	75,8	30,3	77,1	5,5	-97,3
10/02/2019	20	31,2	75,9	31,9	81,5	31,9	76,8	29,6	81,6	3,4	-95,9
10/02/2019	21	30,9	77,3	31,7	81,9	31,7	77,8	29,4	83,2	3,2	-94,6
10/02/2019	22	30,5	77,9	31,5	82,1	31,4	78,1	29,3	82,9	3,8	-93,8
10/02/2019	23	30,3	78,5	31,3	82,5	31,2	78,2	29,2	83,2	2	-91,0
10/02/2019	24	30,1	79,0	31,1	82,7	31,1	78,9	29,0	83,8	2,1	-91,4
11/02/2019	1	29,8	79,6	30,9	83,0	30,9	78,9	28,6	85,1	1,4	-90,2
11/02/2019	2	29,5	80,8	30,7	83,3	30,8	79,2	28,2	87,1	1,2	-90,4
11/02/2019	3	29,2	82,6	30,5	83,4	30,5	80,0	27,8	89,5	1,8	-90,0
11/02/2019	4	28,9	83,7	30,3	83,6	30,3	80,7	27,6	90,9	1,5	-89,7
11/02/2019	5	28,7	84,6	30,2	83,9	30,1	81,4	27,3	92,9	1,9	-89,8
11/02/2019	6	28,5	85,2	30,0	84,2	29,9	81,8	27,0	94,2	1,5	-90,1
11/02/2019	7	28,3	86,1	29,8	84,5	29,7	82,3	26,8	95,4	1,8	-90,8
11/02/2019	8	28,2	86,7	29,6	84,8	29,4	83,0	27,5	92,9	2	-89,6
11/02/2019	9	28,5	86,7	29,5	85,2	29,3	84,4	30,6	81,8	2	-89,2
11/02/2019	10	29,0	85,2	29,6	85,8	29,6	84,3	34,0	68,7	2,2	-90,2
11/02/2019	11	29,7	81,0	29,8	86,0	29,8	83,1	36,5	57,7	2,5	-89,5
11/02/2019	12	30,6	77,2	30,2	85,8	30,3	81,7	38,2	51,8	3,1	-90,5
11/02/2019	13	31,1	73,9	30,6	85,5	30,8	80,4	38,7	48,7	3,5	-91,0
11/02/2019	14	31,9	70,8	31,1	84,2	31,4	78,7	39,2	47,5	5,1	-93,9
11/02/2019	15	32,5	70,1	31,6	82,4	31,9	77,5	39,0	48,8	7,3	-97,8
11/02/2019	16	32,6	69,1	31,9	80,5	32,3	76,7	37,5	52,1	6,3	-99,2
11/02/2019	17	32,6	69,8	32,2	79,3	32,5	75,9	35,6	57,9	6,1	-99,1
11/02/2019	18	32,2	71,7	32,3	79,2	32,6	76,1	32,9	66,8	6,1	-98,8
11/02/2019	19	31,7	71,7	32,3	79,2	32,4	75,8	30,6	73,1	5,2	-98,7
11/02/2019	20	31,2	73,3	32,1	79,5	32,2	75,6	29,7	77,6	3,7	-96,9
11/02/2019	21	30,8	74,0	31,9	79,6	31,8	75,7	29,3	78,5	4,2	-96,4
11/02/2019	22	30,6	73,7	31,8	79,3	31,6	75,0	29,3	77,8	3	-93,0
11/02/2019	23	30,0	74,5	31,4	79,8	31,3	76,0	28,7	79,2	1,9	-89,3
11/02/2019	24	29,8	75,2	31,1	80,4	31,0	76,1	28,2	81,3	1,3	-88,6
12/02/2019	1	29,5	77,0	30,9	81,1	30,7	76,4	27,7	84,9	1,7	-89,4
12/02/2019	2	29,1	79,8	30,6	81,3	30,4	77,4	27,3	88,7	1,8	-89,3
12/02/2019	3	28,8	80,2	30,4	81,3	30,2	77,8	27,1	88,3	1,2	-89,0
12/02/2019	4	28,4	81,2	30,2	81,4	29,9	78,3	26,9	89,1	0,8	-89,0
12/02/2019	5	28,2	81,8	29,9	81,8	29,7	79,2	26,6	89,8	1,3	-88,9
12/02/2019	6	28,0	82,1	29,7	81,9	29,6	79,5	26,5	90,1	1,3	-88,6
12/02/2019	7	27,7	83,3	29,5	82,2	29,4	80,1	26,6	90,2	0	-87,2
12/02/2019	8	27,8	83,8	29,4	82,5	29,4	80,5	28,1	85,8	0	-87,2
12/02/2019	9	28,0	84,2	29,3	82,9	29,4	81,2	29,7	80,5	0	-87,8
12/02/2019	10	28,4	82,8	29,3	83,4	29,3	82,0	31,7	71,9	0	-88,3
12/02/2019	11	29,2	79,7	29,5	83,6	29,5	80,8	35,3	58,9	0	-87,2
12/02/2019	12	30,1	74,8	29,8	83,6	29,9	79,5	37,9	49,4	0	-87,6
12/02/2019	13	30,9	68,5	30,3	82,9	30,5	77,5	39,2	42,7	0	#DIV/0!
12/02/2019	14	31,7	62,1	30,8	81,1	31,0	74,6	40,5	36,8	4,2	-90,4
12/02/2019	15	32,2	58,6	31,3	78,5	31,5	72,6	39,4	37,8	6,1	-94,0
12/02/2019	16	32,3	56,4	31,6	75,0	31,8	70,7	37,7	39,7	6,4	-95,5
12/02/2019	17	32,2	63,2	31,9	74,4	32,1	71,6	35,1	52,4	6,3	-94,2
12/02/2019	18	32,0	66,1	32,0	74,8	32,1	72,0	33,4	58,6	6,2	-93,2
12/02/2019	19	31,6	67,7	32,0	75,8	32,1	72,5	30,9	67,6	4,9	-93,5
12/02/2019	20	31,2	69,9	31,9	76,8	32,0	73,2	29,6	73,8	3,5	-92,0
12/02/2019	21	30,8	71,7	31,7	77,4	31,8	73,8	29,2	76,7	2,8	-92,1
12/02/2019	22	30,5	73,5	31,5	78,1	31,6	75,0	28,9	79,4	2	-90,4
12/02/2019	23	30,2	73,0	31,3	78,6	31,3	75,0	28,8	77,4	2,2	-89,4
12/02/2019	24	29,8	71,7	31,0	78,6	31,1	74,0	28,6	76,6	1,4	-88,5
13/02/2019	1	29,5	76,6	30,8	79,4	30,8	75,8	27,7	85,1	1,6	-88,8
13/02/2019	2	29,2	78,5	30,6	80,1	30,7	76,7	27,4	87,6	1,4	-87,9
13/02/2019	3	28,9	79,7	30,4	80,7	30,5	77,3	26,9	89,9	1,8	-87,7
13/02/2019	4	28,5	80,3	30,1	80,7	30,3	77,6	26,7	90,2	1,9	-87,4
13/02/2019	5	28,2	81,0	29,9	80,9	30,0	78,1	26,4	91,0	1,6	-87,7
13/02/2019	6	28,0	81,6	29,7	81,1	29,8	78,4	26,5	90,2	1,1	-87,9
13/02/2019	7	27,7	82,6	29,5	81,4	29,4	79,3	26,2	91,9	1,3	-87,2
13/02/2019	8	27,6	83,2	29,2	81,6	29,2	80,2	26,9	89,7	2,2	-87,0
13/02/2019	9	27,9	83,6	29,2	82,1	29,1	80,3	29,9	79,6	2	-87,1
13/02/2019	10	28,3	79,4	29,2	82,3	29,1	79,9	31,8	66,6	3	-87,8
13/02/2019	11	28,9	75,7	29,3	81,7	29,3	78,4	34,4	57,2	3,6	-87,1
13/02/2019	12	29,9	72,4	29,7	81,4	29,8	77,0	36,9	50,1	4,1	-88,7
13/02/2019	13	30,9	68,1	30,2	80,8	30,5	75,0	38,4	44,9	5,4	-91,8
13/02/2019	14	31,6	65,9	30,7	78,8	31,2	73,2	38,6	44,7	6	-92,6
13/02/2019	15	32,2	66,0	31,3	77,8	31,8	73,0	38,4	46,5	6,6	-93,6
13/02/2019	16	32,5	66,3	31,8	77,0	32,2	72,9	37,6	49,2	6,4	-96,0
13/02/2019	17	32,5	68,3	32,1	76,4	32,5	72,9	35,7	56,5	6,9	-97,6
13/02/2019	18	32,1	70,8	32,2	76,8	32,6	73,6	33,1	66,2	7,4	-96,3
13/02/2019	19	31,7	72,4	32,2	77,5	32,4	73,8	30,8	74,8	5,7	-94,8
13/02/2019	20	31,4	74,4	32,1	78,4	32,2	74,9	30,0	79,6	4,1	-94,5
13/02/2019	21	31,1	75,9	32,0	79,0	32,0	76,3	29,7	81,6	3,6	-94,1
13/02/2019	22	30,8	77,2	31,7	79,6	31,8	77,4	29,3	83,4	2,2	-92,6
13/02/2019	23	30,4	78,3	31,5	80,0	31,5	78,0	29,0	84,9	1,1	-91,0
13/02/2019	24	30,2	79,4	31,3	80,4	31,3	78,6	28,7	86,4	1,5	-90,2
14/02/2019	1	29,8	80,8	31,1	81,0	31,2	79,0	28,4	88,1	1,5	-90,4
14/02/2019	2	29,5	81,7	30,9	81,4	30,9	79,6	28,1	89,1	1,5	-91,6
14/02/2019	3	29,2	82,5	30,7	81,6	30,7	79,8	27,8	90,1	1,3	-91,0
14/02/2019	4	29,0	83,2	30,5	82,1	30,5	80,2	27,4	92,4	2,2	-90,4
14/02/2019	5	28,7	84,0	30,3	82,4	30,3	80,7	27,2	93,0	2	-91,2
14/02/2019	6	28,5	84,4	30,1	82,6	30,0	81,1	26,9	94,3	1,7	-91,4
14/02/2019	7	28,3	85,0	29,9	82,9	29,7	81,6	26,8	94,6	1,4	-104,8
14/02/2019	8	28,2	85,7	29,7	83,2	29,6	81,8	28,0	90,1	0	-106,0
14/02/2019	9	28,5	85,5	29,6	83,5	29,5	82,0	31,2	78,8	2,1	-103,2
14/02/2019	10	29,0	83,5	29,7	84,0	29,6	82,1	34,3	66,2	2,7	-103,7
14/02/2019	11	29,5	79,9	29,8	84,0	29,8	81,2	35,4	59,1	4,5	-102,7
14/02/2019	12	30,0	77,1	30,1	83,8	30,1	80,2	36,3	55,8	4,5	-102,4
14/02/2019	13	30,9	66,8	30,5	82,1	30,6	75,7	37,9	44,8	4	-102,0
14/02/2019	14	31,6	67,6	30,9	80,5	31,1	74,4	38,9	45,6	5,4	-99,6
14/02/2019	15	32,0	65,9	31,3	78,6	31,6	73,8	38,0	46,6	6,3	-99,1
14/02/2019	16	32,2	67,5	31,7	77,3	32,0	73,6	37,0	51,5	7,4	-99,4
14/02/2019	17	32,1	69,7	32,0	76,8	32,2	73,9	34,8	59,4	6,4	-100,1
14/02/2019	18	31,7	72,2	32,1	77,2	32,2	74,5	32,0	69,8	7,3	-96,8
14/02/2019	19	31,3	74,1	32,0	78,1	32,1	75,1	30,3	77,2	5,2	-95,4
14/02/2019	20	31,0	75,9	31,9	78,9	32,0	75,6	29,6	81,2	3,2	-98,2
14/02/2019	21	30,7	76,9	31,7	79,4	31,7	76,8	29,4	82,4	2,4	-98,1
14/02/2019	22	30,3	78,0	31,5	79,8	31,4	77,7	28,9	84,3	1,8	-102,4
14/02/2019	23	29,9	79,1	31,2	80,2	31,0	78,0	28,5	85,6	1,2	-105,4
14/02/2019	24	29,6	80,0	31,0	80,7	30,8	78,4	28,3	86,7	0	#DIV/0!
15/02/2019	1	29,3	80,9	30,8	81,1	30,6	78,9	28,0	87,8	1,4	-103,7
15/02/2019	2	29,1	81,9	30,6	81,2	30,5	79,4	27,8	88,7	0	-103,5
15/02/2019	3	28,8	82,7	30,4	81,5	30,4	79,7	27,6	89,5	1	-104,3
15/02/2019	4	28,6	83,3	30,2	82,3	30,2	80,2	27,3	91,1	1,6	-103,3
15/02/2019	5	28,4	84,1	30,0	82,9	30,0	80,6	27,2	92,0	1,7	-102,9
15/02/2019	6	28,3	84,6	29,9	82,9	29,9	80,7	26,9	93,2	2,1	-103,0
15/02/2019	7	28,0	85,2	29,7	83,1	29,7	81,1	26,7	93,5	1,5	-101,9
15/02/2019	8	28,0	85,3	29,5	83,2	29,5	81,7	27,6	90,4	2	-101,1
15/02/2019	9	28,2	85,1	29,4	83,2	29,4	82,3	30,1	81,0	1,8	-101,3
15/02/2019	10	28,6	84,3	29,4	83,7	29,4	82,5	33,4	69,5	1,9	-103,6
15/02/2019	11	29,3	79,9	29,6	83,9	29,6	81,1	35,8	57,2	2,7	-102,7
15/02/2019	12	29,9	75,0	29,9	83,6	29,9	79,3	37,3	50,8	2,8	-101,6
15/02/2019	13	30,7	70,6	30,3	83,2	30,4	77,9	38,4	46,4	3,1	-102,2
15/02/2019	14	31,3	68,4	30,7	82,1	30,8	76,5	37,7	47,8	4	-102,4
15/02/2019	15	31,6	73,3	31,1	81,5	31,2	77,4	36,1	57,9	5,1	-95,7
15/02/2019	16	32,0	71,5	31,5	80,9	31,7	77,3	37,3	53,1	5,4	-95,4
15/02/2019	17	32,0	70,5	31,7	79,5	31,8	76,9	35,6	57,1	6,5	-93,8
15/02/2019	18	31,7	72,2	31,8	78,8	31,9	76,6	32,7	66,9	6,3	-95,6
15/02/2019	19	31,2	74,3	31,8	79,0	31,8	76,6	30,2	77,0	5,6	-95,9
15/02/2019	20	30,9	75,4	31,7	79,6	31,7	76,7	29,4	80,4	3,5	-96,3
15/02/2019	21	30,5	75,7	31,5	79,9	31,5	76,9	29,1	81,0	2,3	-97,2
15/02/2019	22	30,2	76,7	31,3	80,0	31,4	77,9	28,7	82,6	1,7	-100,1
15/02/2019	23	30,0	78,3	31,1	80,4	31,3	78,3	28,7	84,1	2,2	-98,3
15/02/2019	24	29,7	79,8	30,9	80,9	31,2	78,6	28,5	85,7	1,2	-102,4
16/02/2019	1	29,3	80,6	30,7	81,5	31,0	78,7	27,9	87,8	1,2	-104,4
16/02/2019	2	29,1	81,2	30,5	82,3	30,7	79,2	27,5	89,4	1,9	-101,5
16/02/2019	3	28,8	82,2	30,3	82,5	30,5	79,4	27,3	90,3	1,6	-101,8
16/02/2019	4	28,5	83,2	30,1	82,3	30,4	79,5	27,1	90,9	1,5	-102,3
16/02/2019	5	28,3	83,8	29,9	83,0	30,2	79,9	27,0	92,0	1,8	-100,3
16/02/2019	6	28,1	84,4	29,7	83,0	30,0	80,3	26,7	93,5	1,8	-100,5
16/02/2019	7	28,0	85,1	29,5	83,0	29,8	80,8	26,6	94,2	2,4	-101,5
16/02/2019	8	28,0	85,6	29,3	83,1	29,4	81,7	27,7	90,6	2,5	-101,3
16/02/2019	9	28,2	85,5	29,3	83,6	29,2	82,4	29,9	82,3	2,4	-100,9
16/02/2019	10	28,8	84,1	29,3	84,0	29,4	82,5	33,9	67,6	3,3	-102,6
16/02/2019	11	29,4	77,5	29,5	84,0	29,6	80,7	35,9	55,2	2,7	-102,2
16/02/2019	12	30,2	69,6	29,8	83,0	30,0	77,6	37,7	45,5	3,2	-99,7
16/02/2019	13	31,1	65,6	30,2	81,4	30,4	75,0	39,4	41,5	2,9	-99,4
16/02/2019	14	31,9	64,9	30,7	80,3	31,1	74,1	39,7	41,6	4,8	-96,9
16/02/2019	15	32,4	62,5	31,2	78,3	31,6	73,1	39,5	41,1	5	-95,7
16/02/2019	16	32,5	61,1	31,7	75,6	32,0	72,5	37,5	44,4	5,2	-96,2
16/02/2019	17	32,4	63,0	31,9	74,5	32,2	72,4	35,7	50,7	5,4	-96,5
16/02/2019	18	32,2	65,1	32,1	74,9	32,2	72,7	33,3	58,4	5	-95,9
16/02/2019	19	31,7	67,6	32,1	75,5	32,2	72,6	30,9	68,3	5,3	-95,3
16/02/2019	20	31,3	70,1	31,9	76,3	32,0	73,1	29,9	74,0	3,3	-98,6
16/02/2019	21	31,0	72,0	31,8	76,8	31,8	73,8	29,5	77,0	2,6	-101,4
16/02/2019	22	30,7	74,1	31,6	77,5	31,7	75,3	29,2	79,9	2	-103,0
16/02/2019	23	30,5	76,2	31,4	78,3	31,5	77,7	29,1	82,5	2,5	-103,5
16/02/2019	24	30,1	77,4	31,2	79,0	31,3	79,2	28,7	84,0	1,5	-104,4
17/02/2019	1	29,7	77,9	31,0	79,8	31,0	80,2	27,9	86,2	1,6	-102,3
17/02/2019	2	29,4	79,1	30,7	80,4	30,8	79,3	27,6	88,0	1,2	-103,3
17/02/2019	3	29,0	80,4	30,5	80,8	30,5	79,3	27,5	88,5	2,5	-104,9
17/02/2019	4	28,7	76,5	30,3	80,5	30,2	78,8	27,4	82,0	2	-104,8
17/02/2019	5	28,5	75,9	30,1	79,8	29,9	77,7	27,2	81,8	1,3	-104,7
17/02/2019	6	28,3	78,2	29,8	79,6	29,7	77,9	27,2	85,2	1,2	-104,1
17/02/2019	7	28,2	81,0	29,7	80,0	29,7	79,0	26,9	88,9	1,2	-104,5
17/02/2019	8	28,1	82,1	29,5	80,5	29,7	79,4	28,0	86,3	1,5	-105,7
17/02/2019	9	28,4	82,1	29,5	81,2	29,8	80,1	31,7	73,0	1,8	-103,2
17/02/2019	10	28,9	80,5	29,5	81,7	29,8	80,2	33,9	64,0	2	-102,4
17/02/2019	11	29,4	75,7	29,7	81,7	29,9	78,2	34,7	57,7	3	-102,5
17/02/2019	12	30,2	69,8	30,0	80,5	30,3	74,7	36,3	49,8	3,4	-101,1
17/02/2019	13	31,0	66,6	30,4	79,7	30,8	74,1	38,7	44,2	3,5	-101,8
17/02/2019	14	32,0	63,6	31,0	79,2	31,5	72,6	39,8	41,3	4,3	-101,4
17/02/2019	15	32,5	66,2	31,5	78,4	32,0	72,9	38,9	46,7	5,6	-99,5
17/02/2019	16	33,0	65,8	32,0	77,7	32,4	72,9	38,7	47,4	5,4	-97,6
17/02/2019	17	32,9	67,3	32,3	76,8	32,6	72,8	36,2	54,9	5,6	-96,9
17/02/2019	18	32,5	67,4	32,4	75,8	32,6	72,2	33,2	61,9	6,5	-97,4
17/02/2019	19	31,9	68,0	32,3	75,8	32,4	72,1	30,7	69,9	5,7	-97,0
17/02/2019	20	31,5	70,9	32,2	76,3	32,2	73,0	29,8	76,2	3,5	-97,6
17/02/2019	21	31,0	73,4	32,0	76,8	31,9	73,5	29,5	79,3	4,2	-100,1
17/02/2019	22	30,7	75,5	31,8	77,6	31,7	75,0	29,3	81,8	3,3	-100,3
17/02/2019	23	30,4	76,7	31,6	78,4	31,6	76,3	29,0	83,3	1,7	-97,8
17/02/2019	24	30,1	78,0	31,4	78,9	31,3	77,2	28,6	85,0	1,7	-94,1
18/02/2019	1	29,6	78,8	31,1	79,5	31,1	77,8	28,1	86,2	1,6	-94,3
18/02/2019	2	29,2	79,6	30,9	79,7	30,9	78,0	27,7	87,3	1,6	-94,3
18/02/2019	3	28,9	80,6	30,7	79,8	30,6	78,1	27,7	87,6	1,3	-94,8
18/02/2019	4	28,7	81,5	30,5	80,1	30,4	78,9	27,7	87,8	1	-94,7
18/02/2019	5	28,6	82,0	30,3	80,5	30,2	79,2	27,6	88,2	1,5	-94,4
18/02/2019	6	28,4	82,9	30,1	80,9	29,9	79,7	27,2	90,4	1,4	-93,4
18/02/2019	7	28,2	83,9	29,9	81,4	29,8	80,5	26,8	92,5	2,3	-92,4
18/02/2019	8	28,1	84,4	29,7	81,7	29,5	81,1	27,3	91,5	2,6	-91,8
18/02/2019	9	28,4	84,4	29,6	81,9	29,5	81,7	30,9	78,2	2,6	-92,7
18/02/2019	10	28,9	82,3	29,7	82,3	29,6	81,6	33,7	66,5	2,4	-94,0
18/02/2019	11	29,2	79,8	29,7	82,3	29,7	80,5	33,7	63,8	2,5	-92,2
18/02/2019	12	30,0	76,6	30,0	82,3	30,0	79,5	36,6	54,9	3,9	-93,6
18/02/2019	13	30,7	73,8	30,4	82,0	30,4	78,5	38,3	49,3	4,2	-97,8
18/02/2019	14	31,5	69,5	30,8	80,7	30,9	76,8	39,1	45,3	5,5	-99,4
18/02/2019	15	32,0	66,2	31,2	78,8	31,4	75,1	38,8	44,7	5,9	-99,6
18/02/2019	16	32,3	64,5	31,6	76,3	31,8	73,7	37,8	46,7	6,4	-98,3
18/02/2019	17	32,3	65,8	31,9	75,5	32,1	73,7	36,1	52,0	6,1	-100,1
18/02/2019	18	32,1	67,1	32,0	75,6	32,1	73,6	33,6	59,1	5	-100,6
18/02/2019	19	31,6	68,4	32,0	75,8	32,0	73,1	30,9	68,8	5,5	-99,0
18/02/2019	20	31,2	70,1	31,9	76,2	31,9	73,4	29,7	73,8	3,4	-99,7
18/02/2019	21	30,9	71,4	31,8	76,5	31,7	73,8	29,3	76,4	2	-95,6
18/02/2019	22	30,5	72,9	31,6	76,9	31,5	73,9	28,9	78,7	2,2	-95,6
18/02/2019	23	30,0	74,5	31,3	77,3	31,2	75,1	28,4	81,0	1,8	-93,4
18/02/2019	24	29,6	75,9	31,1	78,0	31,1	75,8	28,1	82,5	1,4	-93,7
19/02/2019	1	29,3	77,4	30,8	79,1	30,9	76,5	27,8	84,4	1,5	-93,6
19/02/2019	2	28,9	78,7	30,6	79,9	30,6	76,8	27,2	87,0	1,9	-93,3
19/02/2019	3	28,6	78,4	30,4	79,4	30,4	76,5	26,9	87,0	1,9	-93,4
19/02/2019	4	28,4	78,9	30,1	79,5	30,2	76,6	26,8	86,7	1,4	-94,0
19/02/2019	5	28,2	79,8	29,9	79,5	30,0	76,9	26,7	88,3	2,2	-93,6
19/02/2019	6	28,0	80,8	29,7	79,6	29,8	77,4	26,5	89,2	1,6	-94,8
19/02/2019	7	27,7	81,6	29,5	79,9	29,4	77,9	26,2	90,4	2,3	-93,0
19/02/2019	8	27,6	82,0	29,2	80,1	29,1	79,6	26,9	88,0	2,4	-93,9
19/02/2019	9	27,9	82,4	29,2	80,5	29,0	80,1	29,5	79,3	2,7	-92,3
19/02/2019	10	28,4	81,7	29,2	81,0	29,1	80,3	32,9	67,9	2,8	-93,4
19/02/2019	11	29,1	79,4	29,4	81,5	29,4	79,9	35,9	57,3	1,8	-92,6
19/02/2019	12	29,8	75,8	29,7	81,7	29,8	78,7	37,1	52,1	2,6	-92,5
19/02/2019	13	30,6	72,5	30,2	81,4	30,3	77,7	38,4	47,8	2,6	-92,1
19/02/2019	14	31,3	70,1	30,6	81,1	30,8	77,0	39,0	46,1	3,7	-93,1
19/02/2019	15	32,3	67,6	31,1	80,1	31,4	75,4	40,8	43,0	4,9	-96,8
19/02/2019	16	32,5	69,1	31,6	79,1	31,8	75,6	37,7	51,7	6,6	-97,5
19/02/2019	17	32,4	69,4	31,9	78,0	32,1	75,4	35,3	58,0	6,3	-98,2
19/02/2019	18	32,1	70,1	32,0	77,4	32,1	75,2	33,0	64,7	5,3	-99,5
19/02/2019	19	31,6	71,4	32,0	77,7	32,0	74,8	30,6	73,5	4,8	-100,4
19/02/2019	20	31,2	73,3	31,9	78,0	31,9	74,9	29,6	78,6	3,6	-100,6
19/02/2019	21	30,9	74,8	31,7	78,3	31,7	75,3	29,2	80,9	2,9	-98,4
19/02/2019	22	30,5	75,8	31,5	78,8	31,3	76,4	29,0	82,1	2,7	-97,6
19/02/2019	23	30,3	77,0	31,3	79,1	31,2	77,3	28,8	83,2	1,7	-96,3
19/02/2019	24	29,9	78,5	31,1	79,5	31,0	77,8	28,6	84,9	1,7	-94,9
20/02/2019	1	29,6	79,6	30,9	80,0	30,8	78,1	28,3	85,9	1,3	-94,7
20/02/2019	2	29,3	80,5	30,7	80,2	30,7	78,5	28,1	87,0	1,5	-93,8
20/02/2019	3	29,1	81,3	30,5	80,6	30,5	78,6	27,7	88,6	1,6	-94,6
20/02/2019	4	28,9	82,1	30,3	80,8	30,3	79,1	27,7	89,1	1,4	-94,7
20/02/2019	5	28,7	82,6	30,1	81,3	30,0	79,8	27,3	91,4	1,8	-93,5
20/02/2019	6	28,5	83,3	30,0	81,6	29,7	80,4	27,1	92,0	1,8	-92,9
20/02/2019	7	28,3	84,2	29,8	81,7	29,6	81,2	27,1	92,1	1,6	-93,4
20/02/2019	8	28,3	84,2	29,7	82,0	29,6	81,9	28,3	87,3	1,7	-93,4
20/02/2019	9	28,6	83,6	29,6	82,3	29,5	81,7	31,2	76,5	2,1	-92,8
20/02/2019	10	29,0	81,5	29,6	82,4	29,5	80,9	33,4	66,8	3,5	-92,0
20/02/2019	11	29,7	79,1	29,8	82,6	29,8	79,6	36,3	57,0	2,9	-91,7
20/02/2019	12	30,6	73,7	30,2	82,1	30,4	76,2	38,6	47,9	3,3	-91,1
20/02/2019	13	31,4	68,2	30,6	81,3	31,1	71,6	39,3	44,3	3,4	-93,0
20/02/2019	14	32,3	67,8	31,2	80,6	31,7	71,6	40,0	44,9	4,6	-97,3
20/02/2019	15	32,9	66,1	31,7	79,4	32,2	70,9	40,1	43,9	5,5	-97,0
20/02/2019	16	33,0	64,1	32,2	77,0	32,4	69,0	38,5	46,4	5,8	-95,9
20/02/2019	17	33,0	64,7	32,4	75,1	32,6	68,6	36,7	51,5	7,3	-95,4
20/02/2019	18	32,6	67,7	32,5	74,7	32,5	69,7	33,3	63,5	7	-95,0
20/02/2019	19	32,1	71,4	32,5	75,9	32,3	72,1	30,8	75,2	5,3	-96,3
20/02/2019	20	31,7	73,3	32,4	76,7	32,1	73,3	30,1	79,2	4,7	-97,8
20/02/2019	21	31,3	73,9	32,2	77,4	32,0	73,9	29,7	79,6	2,9	-98,9
20/02/2019	22	31,0	74,8	32,0	77,8	31,8	75,0	29,4	81,1	2,4	-98,0
20/02/2019	23	30,6	77,2	31,8	78,3	31,7	76,5	29,1	84,0	1,9	-96,4
20/02/2019	24	30,1	78,4	31,5	79,0	31,4	76,9	28,5	85,7	2,4	-95,8
21/02/2019	1	29,8	79,4	31,3	79,5	31,2	77,6	28,2	86,9	1,7	-96,3
21/02/2019	2	29,6	80,2	31,1	80,3	31,0	77,9	28,0	88,2	1,7	-93,6
21/02/2019	3	29,3	81,3	30,8	80,7	30,7	78,6	27,7	89,7	1,8	-94,8
21/02/2019	4	29,0	82,1	30,6	80,8	30,5	78,7	27,7	89,9	1,2	-94,5
21/02/2019	5	28,8	82,0	30,4	80,9	30,4	78,9	27,6	88,8	1,9	-94,6
21/02/2019	6	28,6	80,5	30,3	81,2	30,2	77,8	27,5	86,9	1,5	-93,3
21/02/2019	7	28,5	82,1	30,1	80,9	30,0	78,7	27,4	89,4	1,9	-93,2
21/02/2019	8	28,4	84,5	29,9	81,3	29,8	80,7	28,9	86,3	1,5	-94,2
21/02/2019	9	28,8	82,8	29,9	81,7	29,7	80,4	31,7	74,0	2,2	-93,9
21/02/2019	10	29,3	80,4	29,9	81,9	29,8	79,5	34,4	63,7	2,8	-93,4
21/02/2019	11	30,0	76,7	30,1	82,0	30,2	77,2	37,0	54,1	2,4	-93,2
21/02/2019	12	30,7	73,8	30,5	81,9	30,6	75,8	37,2	52,3	3,6	-95,3
21/02/2019	13	31,4	72,2	30,8	81,4	31,1	75,2	38,9	48,9	4,6	-96,8
21/02/2019	14	32,1	70,0	31,3	80,3	31,6	73,7	38,8	48,3	6,3	-95,8
21/02/2019	15	32,6	65,7	31,7	77,5	32,0	70,1	38,7	46,1	8,7	-93,9
21/02/2019	16	32,7	66,3	32,0	75,1	32,3	69,5	37,2	51,4	9,5	-94,4
21/02/2019	17	32,6	68,3	32,3	74,9	32,4	70,4	35,7	57,3	8,3	-94,2
21/02/2019	18	32,4	69,6	32,4	75,0	32,3	71,0	32,9	66,1	8,9	-94,4
21/02/2019	19	31,9	71,5	32,4	75,9	32,1	72,2	30,8	74,6	6,3	-96,7
21/02/2019	20	31,5	73,7	32,2	76,8	32,0	73,5	30,0	79,4	4,8	-96,7
21/02/2019	21	31,2	75,7	32,1	77,6	31,8	75,0	29,7	82,1	3,9	-96,3
21/02/2019	22	30,9	75,9	31,9	78,3	31,6	75,8	29,3	82,4	3,2	-98,3
21/02/2019	23	30,6	77,3	31,6	78,9	31,4	76,3	29,2	83,8	2,8	-96,6
21/02/2019	24	30,4	79,4	31,4	79,4	31,3	77,9	29,1	86,2	2,3	-98,6
22/02/2019	1	30,2	79,6	31,3	80,0	31,2	78,4	29,0	85,5	3	-97,3
22/02/2019	2	29,7	78,6	31,1	80,4	30,9	77,1	28,7	83,8	3,1	-98,5
22/02/2019	3	29,5	78,8	30,9	80,3	30,8	76,7	28,5	83,9	3,3	-97,5
22/02/2019	4	29,2	78,3	30,7	80,3	30,6	76,2	27,8	84,7	3,1	-97,7
22/02/2019	5	28,8	76,7	30,5	80,2	30,4	75,0	27,5	82,5	2,9	-99,4
22/02/2019	6	28,5	74,9	30,2	79,2	29,9	73,9	27,4	79,8	1,4	-94,4
22/02/2019	7	28,2	76,9	30,0	78,7	29,8	74,5	27,3	82,0	1,7	-92,7
22/02/2019	8	28,3	76,5	29,8	78,6	29,7	76,0	29,8	72,8	2,4	-92,9
22/02/2019	9	28,8	76,9	29,8	78,7	29,6	75,9	32,4	65,8	2,3	-93,0
22/02/2019	10	29,2	78,1	29,9	79,6	29,7	77,1	34,5	61,7	2,9	-93,8
22/02/2019	11	29,9	77,5	30,1	80,3	30,1	77,5	36,6	56,1	4,4	-93,6
22/02/2019	12	30,4	75,5	30,3	80,3	30,3	76,6	35,8	56,7	8,1	-91,4
22/02/2019	13	31,2	71,7	30,7	79,5	30,9	74,2	38,9	47,7	5,4	-93,1
22/02/2019	14	32,0	65,9	31,1	78,3	31,4	70,2	39,9	42,4	6,6	-91,6
22/02/2019	15	32,5	64,1	31,5	76,1	31,9	68,1	39,0	44,3	8	-91,2
22/02/2019	16	32,7	63,6	31,9	74,4	32,2	67,6	37,9	47,0	7,6	-92,2
22/02/2019	17	32,8	64,7	32,2	73,7	32,3	68,2	36,2	52,2	6,6	-93,1
22/02/2019	18	32,4	67,4	32,4	74,5	32,2	69,5	32,7	64,2	4,8	-95,6
22/02/2019	19	31,9	69,0	32,3	75,3	31,9	70,4	30,5	72,3	4,7	-96,6
22/02/2019	20	31,3	71,4	32,2	75,9	31,7	71,9	29,4	77,9	4,8	-94,9
22/02/2019	21	30,9	72,9	32,0	76,3	31,5	73,2	29,1	79,8	2,7	-95,0
22/02/2019	22	30,7	73,9	31,9	76,1	31,4	73,5	29,2	79,7	2,1	-93,4
22/02/2019	23	30,0	75,7	31,5	78,0	31,0	74,2	28,3	82,8	1,8	-92,3
22/02/2019	24	29,6	76,7	31,2	79,1	30,7	74,7	28,0	84,1	1,5	-93,0
23/02/2019	1	29,4	77,4	31,0	78,6	30,3	75,5	27,5	86,2	2,1	-92,6
23/02/2019	2	29,0	78,5	30,7	78,5	30,0	76,3	27,4	86,8	2,9	-93,6
23/02/2019	3	28,7	80,6	30,5	78,6	29,8	77,6	27,5	87,6	3	-94,2
23/02/2019	4	28,6	79,4	30,3	79,0	29,7	77,6	27,3	86,0	2,4	-94,0
23/02/2019	5	28,3	80,5	30,1	79,3	29,6	78,2	27,2	87,1	1,6	-93,5
23/02/2019	6	28,1	81,6	29,9	79,7	29,4	78,8	26,7	89,6	1,4	-92,3
23/02/2019	7	27,9	82,0	29,7	80,0	29,2	78,8	26,7	89,6	1,3	-92,6
23/02/2019	8	27,9	82,4	29,6	79,8	29,0	79,3	28,5	83,2	2,1	-93,2
23/02/2019	9	28,3	81,5	29,5	80,1	28,9	79,7	31,2	72,6	2	-93,3
23/02/2019	10	28,8	79,9	29,5	80,5	29,1	79,4	34,7	61,3	2,8	-94,1
23/02/2019	11	29,5	76,7	29,8	80,6	29,5	77,8	35,1	57,1	3,5	-96,4
23/02/2019	12	29,9	74,9	30,0	80,3	29,8	76,7	35,5	55,9	3,9	-96,1
23/02/2019	13	30,8	71,6	30,4	79,6	30,3	74,7	38,7	47,3	6,3	-95,8
23/02/2019	14	31,6	67,2	30,8	78,2	31,0	71,0	39,4	43,9	6,1	-96,2
23/02/2019	15	32,3	66,0	31,3	76,6	31,5	69,9	39,3	44,7	7,9	-95,6
23/02/2019	16	32,7	64,8	31,8	75,6	32,0	68,8	38,6	46,3	5,5	-96,3
23/02/2019	17	32,9	65,8	32,1	74,8	32,3	71,4	37,0	51,7	5,8	-94,9
23/02/2019	18	32,6	66,1	32,3	74,3	32,3	70,3	33,9	58,7	7,1	-94,9
23/02/2019	19	32,0	67,6	32,3	74,8	32,2	70,3	31,1	68,7	4,5	-97,6
23/02/2019	20	31,5	69,5	32,2	75,4	32,0	70,8	29,9	74,3	3,7	-99,6
23/02/2019	21	31,2	71,2	32,0	75,9	31,8	71,9	29,5	77,0	2,7	-96,2
23/02/2019	22	30,7	73,2	31,8	76,4	31,6	73,4	29,2	79,3	2,7	-93,8
23/02/2019	23	30,5	74,6	31,6	76,9	31,5	74,6	29,0	80,9	1,7	-93,5
23/02/2019	24	30,2	76,0	31,4	77,5	31,3	75,1	29,1	81,2	1,6	-93,1
24/02/2019	1	30,0	77,7	31,2	78,2	31,0	76,0	28,9	83,4	2,3	-93,0
24/02/2019	2	29,6	78,9	31,0	79,1	30,9	76,6	28,2	86,3	1,7	-92,3
24/02/2019	3	29,3	79,5	30,8	79,4	30,7	76,5	27,5	88,2	2,4	-92,2
24/02/2019	4	28,9	80,8	30,6	79,7	30,4	77,3	27,4	89,1	2,3	-92,1
24/02/2019	5	28,7	81,5	30,4	80,2	30,3	77,6	27,3	89,4	1,4	-92,7
24/02/2019	6	28,4	82,6	30,2	80,2	29,9	78,2	26,9	91,0	1,6	-92,0
24/02/2019	7	28,2	82,8	29,9	80,4	29,7	78,6	27,0	89,8	1,2	-92,4
24/02/2019	8	28,2	82,9	29,8	80,3	29,5	79,2	28,4	84,5	1,7	-92,3
24/02/2019	9	28,5	81,9	29,7	80,3	29,3	79,3	30,6	75,7	2,8	-93,6
24/02/2019	10	28,9	82,1	29,7	80,8	29,5	79,9	32,0	71,5	2,7	-92,5
24/02/2019	11	29,5	79,8	29,9	81,1	29,7	79,2	35,5	60,0	2,6	-92,2
24/02/2019	12	30,2	75,6	30,1	81,1	30,1	77,4	37,0	52,8	3,4	-93,4
24/02/2019	13	31,1	72,0	30,5	80,9	30,6	75,6	38,7	47,9	4,3	-97,0
24/02/2019	14	32,0	68,7	31,0	79,7	31,2	73,5	39,9	45,0	4,9	-100,0
24/02/2019	15	32,7	67,4	31,5	78,4	31,9	72,1	40,1	45,0	5,8	-99,4
24/02/2019	16	32,9	66,2	32,0	76,4	32,3	70,9	38,2	48,8	6,6	-97,0
24/02/2019	17	33,1	65,7	32,3	75,1	32,6	70,5	37,1	51,5	7,2	-93,1
24/02/2019	18	32,6	67,5	32,5	74,0	32,5	70,1	33,6	62,4	8,7	-91,5
24/02/2019	19	32,0	70,7	32,4	74,8	32,3	71,4	30,8	74,0	7,4	-93,7
24/02/2019	20	31,6	72,2	32,3	75,8	32,2	72,1	29,9	77,9	4,8	-93,9
24/02/2019	21	31,3	73,5	32,1	76,3	32,0	73,0	29,7	79,4	4,1	-92,7
24/02/2019	22	30,9	75,0	32,0	77,0	31,8	73,8	29,8	80,0	3,7	-90,2
24/02/2019	23	30,7	76,6	31,8	77,5	31,6	75,0	29,7	81,5	4,5	-90,3
24/02/2019	24	30,2	79,2	31,5	78,2	31,4	76,6	28,5	86,1	3,4	-91,3
25/02/2019	1	28,5	78,0	30,8	76,8	30,2	73,2	24,7	94,3	3	-97,3
25/02/2019	2	27,9	81,8	30,4	78,3	29,6	76,0	24,7	98,5	3,1	-98,5
25/02/2019	3	27,4	82,7	30,0	79,5	29,5	76,7	24,8	99,0	3,3	-97,5
25/02/2019	4	27,1	84,1	29,6	80,4	29,2	77,6	25,0	99,0	3,1	-97,7
25/02/2019	5	26,9	85,1	29,3	81,1	29,1	78,0	25,0	99,0	2,9	-99,4
25/02/2019	6	26,7	85,9	29,0	81,9	29,0	78,1	25,0	99,3	1,4	-94,4
25/02/2019	7	26,4	85,8	28,7	82,4	28,8	78,2	24,8	99,0	1,7	-92,7
25/02/2019	8	26,3	86,3	28,5	82,7	28,3	79,4	25,4	98,7	2,4	-92,9
25/02/2019	9	26,5	85,9	28,3	83,2	28,1	79,7	28,2	94,8	2,3	-93,0
25/02/2019	10	26,9	85,9	28,3	83,9	28,1	80,2	30,2	80,0	2,9	-93,8
25/02/2019	11	27,6	84,0	28,4	84,1	28,3	80,3	33,1	65,9	4,4	-93,6
25/02/2019	12	28,3	83,4	28,7	84,4	28,7	80,9	34,7	62,8	8,1	-91,4
25/02/2019	13	29,3	81,4	29,0	84,8	29,2	80,5	37,3	56,1	5,4	-93,1
25/02/2019	14	30,0	79,2	29,5	84,7	29,7	79,5	37,6	54,9	6,6	-91,6
25/02/2019	15	30,4	77,6	29,9	84,0	30,1	78,1	36,2	57,2	8	-91,2
25/02/2019	16	30,5	75,8	30,2	82,4	30,4	76,7	35,6	57,8	7,6	-92,2
25/02/2019	17	30,4	76,7	30,4	81,8	30,5	76,5	33,5	65,2	6,6	-93,1
25/02/2019	18	30,0	78,6	30,4	81,8	30,5	76,9	31,0	74,0	4,8	-95,6
25/02/2019	19	29,5	79,4	30,3	82,5	30,4	77,1	29,0	81,4	4,7	-96,6
25/02/2019	20	28,4	79,4	29,9	81,8	29,7	75,8	26,1	88,7	4,8	-94,9
25/02/2019	21	26,8	82,1	29,3	81,7	28,7	76,5	25,0	99,0	2,7	-95,0
25/02/2019	22	26,4	83,2	28,8	81,6	28,2	77,3	25,6	91,7	2,1	-93,4
25/02/2019	23	25,9	84,0	28,4	82,1	28,1	77,8	26,3	89,4	1,8	-92,3
25/02/2019	24	25,7	85,4	28,1	82,9	27,9	78,9	26,4	87,1	1,5	-93,0
26/02/2019	1	25,5	86,7	27,8	83,7	27,7	80,3	26,4	86,3	2,1	-92,6
26/02/2019	2	25,3	87,4	27,5	84,2	27,5	80,7	26,3	86,2	2,9	-93,6
26/02/2019	3	25,0	88,4	27,3	84,4	27,0	81,8	25,8	87,8	3	-94,2
26/02/2019	4	25,0	88,5	27,0	84,7	26,8	82,3	25,4	89,3	2,4	-94,0
26/02/2019	5	24,8	88,5	26,8	84,9	26,6	82,5	25,1	89,2	1,6	-93,5
26/02/2019	6	24,6	88,7	26,6	84,9	26,3	82,3	24,6	90,6	1,4	-92,3
26/02/2019	7	24,4	89,1	26,4	85,1	26,2	82,3	24,5	90,9	1,3	-92,6
26/02/2019	8	24,4	89,3	26,2	85,4	25,9	82,9	24,7	90,6	2,1	-93,2
26/02/2019	9	24,8	88,8	26,2	85,7	25,9	83,3	26,1	86,0	2	-93,3
26/02/2019	10	25,5	87,1	26,3	85,9	26,1	83,2	27,2	81,9	2,8	-94,1
26/02/2019	11	26,4	84,7	26,6	86,1	26,6	82,8	28,9	77,1	3,5	-96,4
26/02/2019	12	27,6	79,3	27,1	86,2	27,4	80,6	30,6	70,6	3,9	-96,1
26/02/2019	13	28,4	76,5	27,7	86,1	28,1	78,4	31,2	68,3	6,3	-95,8
26/02/2019	14	28,9	78,8	28,2	86,1	28,7	79,2	31,1	71,7	6,1	-96,2
26/02/2019	15	29,3	79,0	28,7	85,8	29,1	79,1	31,7	70,5	7,9	-95,6
26/02/2019	16	29,8	76,7	29,1	85,3	29,6	77,9	32,4	67,9	5,5	-96,3
26/02/2019	17	29,9	77,3	29,4	84,8	29,9	77,5	32,1	69,4	5,8	-94,9
26/02/2019	18	29,4	79,3	29,5	84,3	29,9	77,7	30,6	74,4	7,1	-94,9
26/02/2019	19	29,0	80,3	29,5	84,4	29,8	78,0	29,8	77,3	4,5	-97,6
26/02/2019	20	28,7	81,4	29,3	84,6	29,7	78,3	29,4	79,6	3,7	-99,6
26/02/2019	21	28,4	82,8	29,2	84,9	29,6	78,9	29,3	81,1	2,7	-96,2
26/02/2019	22	28,2	82,8	29,0	85,1	29,5	79,4	29,1	81,2	2,7	-93,8
26/02/2019	23	27,8	81,4	28,8	84,9	29,1	78,2	28,7	79,7	1,7	-93,5
26/02/2019	24	27,5	80,6	28,6	84,6	28,9	77,5	28,4	78,7	1,6	-93,1
27/02/2019	1	27,1	80,2	28,3	84,1	28,7	76,5	27,8	78,6	2,3	-93,0
27/02/2019	2	26,6	80,1	28,1	83,5	28,3	75,8	27,4	78,4	1,7	-92,3
27/02/2019	3	26,2	80,8	27,8	82,9	27,9	75,8	27,0	79,5	2,4	-92,2
27/02/2019	4	26,0	82,3	27,6	82,6	27,7	76,8	26,4	82,0	2,3	-92,1
27/02/2019	5	25,8	83,7	27,4	82,7	27,7	77,6	26,3	83,6	1,4	-92,7
27/02/2019	6	25,6	85,1	27,2	83,1	27,5	78,6	26,1	84,9	1,6	-92,0
27/02/2019	7	25,4	86,4	27,0	83,6	27,3	79,6	26,1	85,7	1,2	-92,4
27/02/2019	8	25,4	86,9	26,9	84,1	27,0	80,8	26,1	86,0	1,7	-92,3
27/02/2019	9	25,7	87,3	26,8	84,6	26,9	81,7	27,0	84,5	2,8	-93,6
27/02/2019	10	26,3	86,4	26,9	85,1	27,1	82,3	28,4	81,0	2,7	-92,5
27/02/2019	11	27,1	84,5	27,2	85,4	27,5	82,4	29,1	78,7	2,6	-92,2
27/02/2019	12	27,7	82,1	27,4	85,4	27,9	81,1	29,8	75,7	3,4	-93,4
27/02/2019	13	28,0	79,2	27,7	84,9	28,2	78,7	29,8	72,5	4,3	-97,0
27/02/2019	14	28,1	78,2	27,9	84,6	28,3	77,5	30,3	71,5	4,9	-100,0
27/02/2019	15	28,6	76,3	28,2	84,5	28,6	77,0	30,9	68,1	5,8	-99,4
27/02/2019	16	28,8	75,4	28,5	83,9	28,9	76,4	30,9	68,0	6,6	-97,0
27/02/2019	17	29,0	74,7	28,7	83,8	29,1	75,8	30,8	68,5	7,2	-93,1
27/02/2019	18	29,0	76,7	28,9	83,5	29,3	76,6	30,1	72,3	8,7	-91,5
27/02/2019	19	28,7	77,6	28,9	83,3	29,2	77,1	29,3	74,9	7,4	-93,7
27/02/2019	20	28,4	79,5	28,8	83,2	29,1	77,5	28,8	78,4	4,8	-93,9
27/02/2019	21	28,1	81,4	28,7	83,4	29,2	78,9	28,5	81,0	4,1	-92,7
27/02/2019	22	27,7	82,8	28,6	83,6	29,2	79,2	28,3	82,0	3,7	-90,2
27/02/2019	23	27,5	83,7	28,4	84,0	29,0	79,5	27,8	83,9	4,5	-90,3
27/02/2019	24	27,0	85,0	28,2	84,3	28,4	80,8	27,7	84,3	3,4	-91,3
28/02/2019	1	26,9	85,0	28,1	84,6	28,3	80,9	27,6	84,4	1,2	-94,8
28/02/2019	2	26,8	85,9	27,9	84,9	28,5	80,8	27,5	84,9	0,7	-95,7
28/02/2019	3	26,6	86,9	27,8	85,2	28,4	81,2	27,3	86,0	0,8	-95,7
28/02/2019	4	26,5	87,7	27,6	85,5	28,2	81,7	27,0	87,7	2,4	-94,6
28/02/2019	5	26,3	88,5	27,5	85,8	27,9	82,8	26,5	89,9	2,7	-96,0
28/02/2019	6	26,0	88,8	27,3	85,9	27,6	83,2	26,3	90,1	2,5	-95,1
28/02/2019	7	25,9	89,0	27,2	86,0	27,3	83,8	26,1	90,5	2,5	-92,6
28/02/2019	8	25,9	89,0	27,1	86,2	27,1	84,4	26,4	89,6	2,4	-96,1
28/02/2019	9	26,2	88,4	27,0	86,3	27,1	84,4	27,4	86,2	2,1	-97,4
28/02/2019	10	27,0	86,9	27,2	86,6	27,4	84,5	29,4	80,4	2,6	-97,2
28/02/2019	11	28,0	84,5	27,5	87,0	28,0	84,0	31,0	75,4	2	-97,0
28/02/2019	12	28,9	80,9	28,0	87,1	28,7	81,9	31,9	71,5	2,8	-98,6
28/02/2019	13	29,8	77,8	28,6	87,0	29,3	80,3	32,8	68,1	3,2	-102,3
28/02/2019	14	30,9	74,2	29,2	86,3	30,0	78,3	34,3	63,0	4,2	-101,6
28/02/2019	15	31,7	70,7	29,9	84,8	30,7	76,0	35,2	58,9	5,8	-101,2
28/02/2019	16	31,9	69,8	30,4	82,6	31,1	74,6	34,6	59,7	5,8	-100,2
28/02/2019	17	32,0	68,7	30,9	80,8	31,4	73,3	34,2	60,2	6,7	-98,4
28/02/2019	18	31,8	69,1	31,1	79,5	31,5	72,6	33,1	63,0	6,2	-98,9
28/02/2019	19	30,5	75,6	31,0	79,8	31,2	74,8	30,9	73,9	6,6	-96,1
28/02/2019	20	30,0	78,4	30,8	81,0	31,1	76,7	30,5	76,6	3,5	-99,0
28/02/2019	21	29,5	79,5	30,6	81,6	30,9	77,1	30,2	77,4	1,3	-101,0
28/02/2019	22	29,0	80,1	30,3	82,5	30,4	77,9	29,3	79,1	1,9	-97,2
28/02/2019	23	28,6	80,8	29,9	82,4	30,0	78,1	28,7	81,2	2,6	-97,1
28/02/2019	24	28,2	81,6	29,6	82,4	29,7	78,5	28,2	82,0	2,3	-98,0
01/03/2019	1	27,7	80,7	29,3	81,7	29,4	77,5	27,7	81,3	1,2	-94,8
01/03/2019	2	27,3	79,6	29,0	81,1	28,9	77,0	27,5	79,4	0,7	-95,7
01/03/2019	3	27,1	80,9	28,7	81,3	28,8	77,6	27,4	80,8	0,8	-95,7
01/03/2019	4	26,8	81,7	28,5	81,3	28,7	78,3	27,5	80,5	2,4	-94,6
01/03/2019	5	26,6	82,1	28,3	81,5	28,4	78,2	27,2	80,9	2,7	-96,0
01/03/2019	6	26,4	84,6	28,1	81,7	28,2	79,3	26,9	84,4	2,5	-95,1
01/03/2019	7	26,3	85,5	28,0	82,2	27,9	80,7	26,7	85,1	2,5	-92,6
01/03/2019	8	26,4	85,4	27,8	82,6	27,7	81,2	27,4	83,2	2,4	-96,1
01/03/2019	9	27,1	84,5	27,9	83,2	27,8	81,3	29,1	78,8	2,1	-97,4
01/03/2019	10	27,9	83,4	28,1	83,8	28,2	81,8	30,6	75,1	2,6	-97,2
01/03/2019	11	28,8	80,6	28,5	84,1	28,6	81,0	31,5	71,0	2	-97,0
01/03/2019	12	29,7	77,0	29,0	84,0	29,2	79,2	33,0	65,6	2,8	-98,6
01/03/2019	13	30,5	73,4	29,6	83,4	29,9	77,1	33,8	62,0	3,2	-102,3
01/03/2019	14	31,0	73,4	30,1	82,2	30,5	76,4	33,8	63,1	4,2	-101,6
01/03/2019	15	31,3	72,2	30,6	80,6	30,9	75,1	34,0	62,3	5,8	-101,2
01/03/2019	16	31,7	70,1	30,9	79,4	31,2	73,7	34,3	60,4	5,8	-100,2
01/03/2019	17	31,7	69,2	31,2	78,1	31,4	72,9	33,7	61,3	6,7	-98,4
01/03/2019	18	31,3	70,1	31,3	77,3	31,4	72,7	32,6	64,8	6,2	-98,9
01/03/2019	19	29,4	69,6	30,9	76,2	31,0	72,1	29,2	68,2	6,6	-96,1
01/03/2019	20	27,3	77,9	30,3	77,5	30,1	72,6	27,8	75,8	3,5	-99,0
01/03/2019	21	27,7	80,5	30,0	79,4	30,1	74,8	28,3	77,7	1,3	-101,0
01/03/2019	22	27,2	81,7	29,5	80,9	29,6	76,1	27,9	77,6	1,9	-97,2
01/03/2019	23	26,5	81,8	28,9	81,6	29,2	76,4	27,1	77,6	2,6	-97,1
01/03/2019	24	25,9	82,7	28,5	81,7	29,0	76,6	26,8	78,6	2,3	-98,0
02/03/2019	1	25,6	83,3	28,1	82,2	28,8	76,9	26,6	79,1	1,9	-88,1
02/03/2019	2	25,4	84,1	27,7	82,6	28,6	77,2	26,4	80,8	0	-87,4
02/03/2019	3	25,2	85,3	27,4	83,1	28,4	78,0	26,3	81,9	1,1	-87,1
02/03/2019	4	25,0	86,5	27,2	83,6	28,2	78,2	26,2	82,6	2	-87,8
02/03/2019	5	24,9	87,2	26,9	84,1	28,0	78,2	25,7	83,6	2,5	-89,0
02/03/2019	6	24,5	87,4	26,6	84,2	27,6	78,3	25,1	84,9	2,8	-88,8
02/03/2019	7	24,2	87,3	26,3	84,2	27,2	78,5	24,8	85,0	2,1	-89,7
02/03/2019	8	24,3	88,0	26,2	84,6	26,7	79,6	25,3	84,4	2,9	-90,2
02/03/2019	9	24,7	88,1	26,1	85,1	26,5	80,5	26,2	82,9	3	-91,1
02/03/2019	10	25,5	86,9	26,3	85,6	26,7	81,1	27,7	79,3	2,2	-89,0
02/03/2019	11	26,9	85,2	26,7	86,2	27,0	81,4	29,4	76,6	3,8	-86,7
02/03/2019	12	28,2	82,4	27,3	86,7	27,6	81,5	31,2	72,1	3,8	-86,1
02/03/2019	13	29,1	79,5	27,9	86,5	28,3	81,2	32,0	68,8	4,9	-85,8
02/03/2019	14	29,8	77,1	28,6	85,6	29,0	80,7	32,9	65,9	6,3	-87,0
02/03/2019	15	30,2	73,2	29,1	83,6	29,6	79,8	33,3	62,1	7,6	-87,5
02/03/2019	16	30,5	73,5	29,5	82,0	30,2	78,9	33,4	63,1	7,4	-87,7
02/03/2019	17	30,7	73,7	29,8	81,5	30,6	78,2	33,3	64,0	7,7	-88,2
02/03/2019	18	30,5	75,1	30,0	81,3	30,8	77,6	32,3	67,5	6,5	-87,0
02/03/2019	19	29,9	76,8	30,0	81,9	30,8	77,5	31,1	71,0	4,5	-85,9
02/03/2019	20	29,5	78,9	29,9	82,5	30,7	77,8	30,4	74,2	3,6	-85,5
02/03/2019	21	29,2	80,2	29,7	83,1	30,6	78,0	30,0	75,8	1,8	-86,1
02/03/2019	22	28,9	81,5	29,5	83,5	30,4	79,0	29,8	77,3	1,7	-85,5
02/03/2019	23	28,6	82,9	29,3	84,0	30,3	80,3	29,6	78,8	1,5	-85,4
02/03/2019	24	28,2	84,0	29,1	84,5	30,1	81,3	29,2	79,9	1,2	-86,0
03/03/2019	1	28,2	84,0	29,1	84,5	30,1	81,3	29,2	79,9	1,9	-85,8
03/03/2019	2	27,9	85,3	28,9	84,8	29,8	81,3	28,8	81,6	1,4	-84,5
03/03/2019	3	27,7	86,1	28,8	85,1	29,7	81,4	28,7	82,3	1,1	-84,4
03/03/2019	4	27,5	86,7	28,6	85,4	29,5	81,8	28,6	83,0	2	-85,5
03/03/2019	5	27,4	87,5	28,5	85,7	29,5	81,8	28,3	83,9	2,2	-84,8
03/03/2019	6	27,2	87,9	28,3	85,9	29,3	81,9	28,1	84,6	1,8	-84,4
03/03/2019	7	27,0	88,6	28,2	86,0	29,2	82,1	27,9	85,4	2,1	-85,0
03/03/2019	8	26,8	89,1	28,1	86,3	28,9	82,5	27,8	86,0	2,3	-85,7
03/03/2019	9	26,9	89,2	28,0	86,6	28,7	82,9	28,0	85,5	2,2	-85,4
03/03/2019	10	27,2	88,2	28,0	86,9	28,6	83,2	28,9	82,5	2	-85,6
03/03/2019	11	27,7	86,8	28,1	87,1	28,6	83,3	29,8	79,6	2,9	-86,7
03/03/2019	12	28,5	84,2	28,3	87,0	28,9	83,1	31,2	74,6	3,6	-86,0
03/03/2019	13	28,8	81,3	28,6	86,8	29,1	82,7	30,9	73,3	5,2	-86,3
03/03/2019	14	28,7	82,2	28,8	86,6	29,3	82,2	30,5	75,2	5,5	-85,9
03/03/2019	15	29,1	82,4	29,0	85,8	29,6	81,9	31,5	73,4	6,1	-85,9
03/03/2019	16	29,5	80,4	29,3	85,5	29,9	81,7	31,9	71,3	4,5	-86,2
03/03/2019	17	29,1	81,4	29,4	85,0	30,0	81,2	30,5	75,2	3,8	-86,0
03/03/2019	18	29,1	82,9	29,4	85,1	30,0	81,0	30,4	77,5	4	-85,9
03/03/2019	19	29,1	82,7	29,5	85,1	30,0	81,0	30,2	77,8	4	-86,3
03/03/2019	20	28,8	82,9	29,4	85,2	29,9	81,0	29,7	78,8	3,2	-86,1
03/03/2019	21	28,5	83,5	29,3	85,2	29,8	80,9	29,3	80,1	2	-85,3
03/03/2019	22	28,3	84,5	29,2	85,4	29,7	81,1	29,0	81,8	2,2	-85,0
03/03/2019	23	28,0	85,2	29,0	85,5	29,5	81,3	28,7	82,6	1,9	-84,9
03/03/2019	24	27,9	86,3	28,9	85,7	29,4	82,8	28,7	83,6	2,4	-85,0
04/03/2019	1	27,7	86,4	28,8	85,9	29,4	82,9	28,4	83,9	2	-85,3
04/03/2019	2	27,5	86,8	28,6	85,9	29,4	82,5	28,2	84,0	1,6	-85,3
04/03/2019	3	27,3	88,1	28,4	86,2	29,3	82,7	27,9	86,1	3,8	-85,5
04/03/2019	4	27,1	88,9	28,3	86,4	29,1	82,9	27,7	87,0	5,2	-86,6
04/03/2019	5	26,7	89,1	28,1	86,7	28,8	83,2	27,4	86,9	3,5	-85,3
04/03/2019	6	26,2	87,8	27,9	86,8	28,6	83,1	26,9	85,5	1	-85,8
04/03/2019	7	26,1	89,6	27,7	87,0	28,4	83,8	26,9	86,9	2,2	-86,1
04/03/2019	8	26,8	87,9	27,9	86,1	28,2	84,0	25,9	88,4	2,4	-85,4
04/03/2019	9	26,4	91,2	27,3	88,0	27,8	85,3	24,9	90,6	3	-86,5
04/03/2019	10	27,1	90,3	27,5	88,1	27,9	85,5	24,7	92,1	1,8	-85,2
04/03/2019	11	27,7	89,1	27,7	88,3	28,1	85,5	24,4	92,9	3,6	-85,9
04/03/2019	12	28,3	85,5	28,0	88,4	28,4	85,3	24,7	93,2	5	-86,4
04/03/2019	13	28,8	83,8	28,4	88,1	28,8	85,0	25,5	90,7	5	-86,2
04/03/2019	14	29,2	83,2	28,8	87,7	29,2	84,7	26,6	88,0	5,5	-85,9
04/03/2019	15	29,4	82,6	29,1	87,0	29,5	84,2	28,1	84,4	5,7	-86,2
04/03/2019	16	29,8	79,6	29,4	85,9	29,9	83,5	29,6	78,8	5,3	-86,4
04/03/2019	17	30,1	77,7	29,7	84,9	30,2	82,8	30,9	71,8	5,3	-86,6
04/03/2019	18	30,0	77,1	29,8	84,2	30,4	82,0	31,7	68,0	4,2	-85,5
04/03/2019	19	29,4	77,5	29,8	84,1	30,3	81,7	32,3	64,4	3,7	-85,7
04/03/2019	20	29,1	81,0	29,7	84,3	30,2	81,4	32,2	63,2	3	-85,0
04/03/2019	21	28,8	82,7	29,5	84,7	30,1	81,4	32,0	64,0	1,8	-83,6
04/03/2019	22	28,1	84,4	29,1	85,6	29,7	82,2	30,3	75,2	1,6	-83,4
04/03/2019	23	27,7	83,5	28,9	85,1	29,5	81,7	29,8	78,5	2,2	-83,2
04/03/2019	24	27,4	83,0	28,6	84,4	29,2	81,1	29,5	79,5	4,7	-84,0
05/03/2019	1	27,7	83,5	28,9	85,1	29,5	81,7	29,8	78,5	3,6	-84,6
05/03/2019	2	27,2	83,1	28,4	84,4	29,0	81,1	29,3	80,8	2,1	-84,4
05/03/2019	3	26,9	84,4	28,2	84,6	28,9	81,5	29,1	82,2	1,7	-83,7
05/03/2019	4	26,7	85,9	28,0	84,9	28,7	82,0	28,8	83,3	1,6	-83,7
05/03/2019	5	26,4	84,6	27,8	85,2	28,4	82,3	28,5	84,3	1,6	-83,6
05/03/2019	6	26,2	83,0	27,6	84,9	28,2	82,0	28,1	85,8	1,9	-83,5
05/03/2019	7	25,7	80,7	27,4	84,3	27,9	81,7	27,7	86,7	3,6	-83,7
05/03/2019	8	25,8	81,6	27,2	83,9	27,7	82,3	27,4	87,2	2,2	-84,3
05/03/2019	9	26,1	82,3	27,1	83,6	27,5	81,7	27,2	87,2	3,7	-85,7
05/03/2019	10	27,0	82,7	27,3	84,1	27,6	81,9	27,1	87,3	3,7	-85,5
05/03/2019	11	27,9	81,2	27,6	84,9	28,0	82,4	27,0	87,4	3,5	-85,5
05/03/2019	12	29,1	77,0	28,2	85,4	28,6	82,5	27,5	87,1	3,6	-86,2
05/03/2019	13	30,1	72,7	28,8	85,3	29,3	81,9	28,3	85,9	2,8	-86,4
05/03/2019	14	31,2	68,6	29,5	84,0	30,1	81,2	29,6	81,8	4,5	-87,4
05/03/2019	15	31,8	65,9	30,1	81,3	30,8	79,9	30,6	77,5	6,5	-88,3
05/03/2019	16	32,0	64,1	30,6	78,7	31,3	78,5	32,0	72,1	6,7	-87,4
05/03/2019	17	32,1	64,7	30,9	76,5	31,7	77,2	32,8	68,6	8,5	-87,8
05/03/2019	18	31,8	70,2	31,1	77,2	31,9	77,0	33,8	64,9	7,2	-86,7
05/03/2019	19	31,2	73,7	31,1	78,8	31,8	78,2	34,6	59,9	6,3	-86,4
05/03/2019	20	30,8	75,6	31,0	79,6	31,6	78,4	34,7	57,8	5,4	-86,6
05/03/2019	21	30,5	77,8	30,8	80,5	31,4	78,9	34,4	59,3	3,6	-86,6
05/03/2019	22	30,1	79,1	30,6	81,4	31,2	79,5	33,5	63,5	2,8	-86,8
05/03/2019	23	29,8	80,1	30,4	82,1	31,0	80,3	32,3	67,4	2,3	-86,8
05/03/2019	24	29,6	81,4	30,2	82,6	30,9	80,7	31,5	71,3	1,9	-87,0
06/03/2019	1	29,3	82,3	30,0	83,2	30,7	81,0	31,1	74,2	2,8	-86,3
06/03/2019	2	29,3	82,3	30,0	83,2	30,7	81,0	31,1	74,2	6,7	-85,7
06/03/2019	3	28,0	81,2	29,8	83,0	30,3	79,8	30,8	75,8	4,8	-85,2
06/03/2019	4	27,2	84,0	29,4	82,8	30,0	79,3	30,5	77,1	4	-85,4
06/03/2019	5	27,2	84,3	29,1	83,1	29,7	79,7	30,3	78,5	4,7	-85,2
06/03/2019	6	26,5	85,1	28,7	83,2	29,4	79,6	29,9	77,7	2,2	-85,0
06/03/2019	7	26,5	86,1	28,4	83,5	29,1	80,1	29,1	72,3	1,8	-86,2
06/03/2019	8	26,3	86,9	28,1	83,8	28,8	81,1	28,6	72,6	2,6	-87,3
06/03/2019	9	26,3	87,6	27,9	84,3	28,5	82,0	28,0	74,5	2,4	-86,0
06/03/2019	10	26,6	87,7	27,8	84,9	28,3	82,4	27,7	76,8	3,5	-86,2
06/03/2019	11	27,2	86,6	27,9	85,5	28,3	82,7	27,6	78,5	5,8	-86,4
06/03/2019	12	27,7	85,0	28,1	85,7	28,5	82,7	27,6	79,1	7,2	-87,3
06/03/2019	13	29,2	78,8	28,9	84,5	29,3	81,8	28,0	78,1	7,2	-86,7
06/03/2019	14	29,6	77,3	29,3	84,0	29,8	81,2	28,5	76,9	5,8	-86,2
06/03/2019	15	30,2	76,3	29,7	83,3	30,2	80,5	29,6	75,4	7,8	-86,8
06/03/2019	16	30,4	75,2	30,0	82,4	30,6	79,6	31,8	69,4	6,5	-87,4
06/03/2019	17	30,6	74,1	30,3	81,9	30,9	78,7	33,2	64,5	5,5	-87,7
06/03/2019	18	30,5	74,8	30,5	81,7	31,1	78,1	34,5	61,1	4	-86,5
06/03/2019	19	29,9	76,5	30,4	81,8	31,0	77,5	34,8	60,6	4,9	-86,8
06/03/2019	20	29,5	78,5	30,3	82,1	30,8	78,0	35,0	59,4	3,7	-87,1
06/03/2019	21	29,2	80,1	30,1	82,4	30,8	78,8	34,6	59,5	2,6	-86,9
06/03/2019	22	28,8	81,2	29,9	82,9	30,7	79,0	33,4	62,6	1,6	-86,3
06/03/2019	23	28,6	82,4	29,7	83,2	30,5	79,4	32,3	67,7	1	-86,4
06/03/2019	24	28,4	83,8	29,5	83,6	30,4	79,8	31,6	71,2	1,6	-86,1
07/03/2019	1	28,0	84,9	29,3	84,0	30,2	80,2	31,2	73,4	1,3	-86,2
07/03/2019	2	27,8	84,4	29,1	84,1	30,0	80,2	31,0	75,0	1,7	-86,1
07/03/2019	3	27,5	85,0	28,9	84,3	29,8	80,1	30,8	76,3	2,1	-86,0
07/03/2019	4	27,3	85,7	28,7	84,5	29,6	80,2	30,5	77,0	2	-85,5
07/03/2019	5	26,9	86,8	28,5	84,7	29,4	80,4	29,8	79,2	2	-85,7
07/03/2019	6	26,7	87,2	28,2	84,9	29,1	80,5	29,5	81,1	2,8	-86,2
07/03/2019	7	26,5	87,5	28,0	85,0	28,9	80,7	29,1	82,4	2,6	-85,2
07/03/2019	8	26,6	87,8	27,9	85,2	28,6	82,3	29,0	83,4	2,2	-85,3
07/03/2019	9	27,0	87,3	27,8	85,5	28,4	82,6	28,9	85,0	2,4	-85,4
07/03/2019	10	27,6	86,7	28,0	86,0	28,4	83,0	28,7	86,1	3	-85,4
07/03/2019	11	28,5	84,1	28,3	86,3	28,8	83,1	28,7	86,2	3,7	-84,8
07/03/2019	12	29,3	80,1	28,7	86,5	29,2	83,0	28,9	85,7	2,3	-85,0
07/03/2019	13	30,1	75,5	29,2	86,3	29,8	82,0	29,6	84,4	2,5	-85,7
07/03/2019	14	30,7	74,1	29,7	85,6	30,3	81,2	30,5	81,9	2,4	-85,2
07/03/2019	15	31,6	71,7	30,3	85,3	30,9	80,5	31,4	77,4	2,5	-85,9
07/03/2019	16	32,1	71,1	30,7	84,6	31,4	79,4	32,1	74,7	3	-86,3
07/03/2019	17	32,4	70,9	31,1	83,7	31,8	79,3	32,8	71,8	4,5	-87,0
07/03/2019	18	32,3	71,1	31,4	82,2	32,1	78,9	32,5	71,7	5,9	-87,0
07/03/2019	19	31,6	73,5	31,4	81,9	32,0	78,5	34,3	63,8	5,3	-87,3
07/03/2019	20	31,0	75,5	31,3	82,1	31,8	78,2	34,6	61,4	3,8	-87,0
07/03/2019	21	30,5	77,7	31,1	82,0	31,6	78,2	34,3	64,9	4,6	-85,6
07/03/2019	22	30,0	78,3	30,9	82,1	31,4	79,1	33,4	68,4	4	-86,0
07/03/2019	23	29,7	79,2	30,6	82,2	31,1	79,2	32,2	72,7	3,7	-86,0
07/03/2019	24	28,1	73,6	30,1	79,8	30,5	75,6	31,4	73,6	6,4	-85,5
08/03/2019	1	27,2	71,1	29,6	77,2	30,0	73,2	31,2	75,8	3,1	-86,0
08/03/2019	2	26,8	75,6	29,3	76,9	29,7	73,6	30,9	77,2	9,5	-86,1
08/03/2019	3	25,9	79,1	28,8	77,8	29,3	74,4	30,8	77,8	3,5	-85,9
08/03/2019	4	25,7	80,2	28,4	78,6	28,9	75,0	30,5	80,1	3,3	-86,1
08/03/2019	5	25,3	80,9	28,0	78,8	28,5	75,1	30,2	82,0	2,6	-87,0
08/03/2019	6	25,0	82,7	27,5	79,1	28,0	75,8	29,9	83,6	4,3	-86,2
08/03/2019	7	24,8	84,2	27,3	79,8	27,7	77,2	29,6	84,4	2,7	-87,2
08/03/2019	8	24,7	85,4	27,1	80,6	27,4	79,2	29,2	85,7	2	-87,3
08/03/2019	9	25,3	85,5	27,0	81,4	27,2	79,8	28,7	87,2	1,5	-87,0
08/03/2019	10	26,0	84,4	27,1	82,3	27,3	80,1	28,5	87,5	2,4	-86,1
08/03/2019	11	26,9	83,4	27,3	83,0	27,5	80,5	28,4	87,3	2,5	-85,3
08/03/2019	12	27,8	79,0	27,7	83,3	28,0	80,3	28,6	87,1	2,7	-85,6
08/03/2019	13	28,6	76,2	28,2	83,5	28,5	79,9	29,8	83,2	3,6	-86,5
08/03/2019	14	29,8	73,5	28,7	83,5	29,1	79,7	30,8	78,7	3,1	-86,4
08/03/2019	15	30,4	71,2	29,3	82,9	29,7	79,1	31,1	76,9	4,9	-86,4
08/03/2019	16	31,0	69,0	29,8	81,5	30,4	77,4	32,2	72,5	5,1	-89,3
08/03/2019	17	31,1	65,8	30,1	79,8	30,7	74,8	33,2	67,7	5,1	-91,6
08/03/2019	18	31,0	68,3	30,4	79,1	31,1	76,1	34,5	62,6	4	-91,9
08/03/2019	19	30,5	70,0	30,4	79,2	31,0	75,4	35,3	59,4	4,7	-90,5
08/03/2019	20	30,0	72,6	30,3	79,5	30,9	75,5	35,1	60,0	2,9	-90,2
08/03/2019	21	29,7	75,6	30,1	80,2	30,6	75,7	34,3	64,0	1,7	-91,2
08/03/2019	22	29,3	77,6	29,9	80,7	30,4	76,6	33,5	66,5	1,2	-90,6
08/03/2019	23	29,0	78,8	29,7	81,2	30,2	77,3	32,3	71,2	1,4	-89,2
08/03/2019	24	28,5	79,3	29,5	81,6	30,0	77,6	31,8	74,3	2,2	-88,0
09/03/2019	1	28,1	80,6	29,3	82,2	29,7	77,9	31,5	75,5	1,6	-88,6
09/03/2019	2	27,9	81,6	29,0	82,8	29,5	78,2	31,4	76,0	1,8	-89,2
09/03/2019	3	27,7	82,7	28,8	82,9	29,3	78,7	31,1	77,6	1,9	-89,4
09/03/2019	4	27,5	83,5	28,6	83,1	29,1	79,2	30,8	78,3	2,8	-89,3
09/03/2019	5	27,2	84,4	28,4	83,4	29,1	79,6	30,6	79,6	2,6	-89,0
09/03/2019	6	27,1	85,1	28,3	83,6	29,0	80,0	30,2	81,1	2,1	-88,7
09/03/2019	7	27,0	85,9	28,1	83,9	28,9	80,3	30,0	82,4	1,8	-88,7
09/03/2019	8	27,1	86,4	28,1	84,3	28,7	81,0	29,7	82,8	3,1	-88,9
09/03/2019	9	27,5	86,2	28,1	84,8	28,5	81,7	29,4	83,3	2,6	-90,4
09/03/2019	10	28,0	84,4	28,2	85,1	28,6	82,0	29,2	84,5	1,7	-91,9
09/03/2019	11	28,9	81,8	28,5	85,5	29,0	82,1	29,1	85,4	3	-90,5
09/03/2019	12	30,0	77,7	29,0	85,6	29,5	81,9	27,5	82,8	4	-89,9
09/03/2019	13	30,9	72,7	29,6	84,6	30,1	80,9	27,1	79,3	5,3	-91,9
09/03/2019	14	31,7	69,2	30,2	82,8	30,8	79,9	26,7	79,2	5	-90,3
09/03/2019	15	32,3	66,3	30,8	81,2	31,4	78,4	26,3	79,8	6,2	-88,9
09/03/2019	16	32,6	67,9	31,2	79,2	31,9	77,2	26,5	80,9	7,7	-91,2
09/03/2019	17	32,3	70,4	31,5	78,6	32,2	76,4	26,8	81,0	9,4	-91,4
09/03/2019	18	31,9	72,5	31,6	78,7	32,3	76,3	28,6	74,8	6,7	-93,0
09/03/2019	19	31,5	74,4	31,6	79,6	32,2	76,5	28,8	73,3	5,3	-90,7
09/03/2019	20	31,1	76,0	31,4	80,3	32,0	77,2	29,2	73,3	4,6	-89,1
09/03/2019	21	30,7	76,3	31,2	80,7	31,7	78,0	29,5	74,1	4,1	-87,8
09/03/2019	22	30,3	76,8	31,0	81,2	31,4	78,2	29,2	76,2	2,9	-87,4
09/03/2019	23	30,0	77,8	30,8	81,9	31,3	79,1	28,8	78,7	2,2	-86,0
09/03/2019	24	28,7	76,4	30,4	80,4	30,9	77,8	28,2	82,2	3,7	-88,8
10/03/2019	1	27,0	77,8	29,7	77,5	30,2	75,1	27,2	81,4	9,2	-90,3
10/03/2019	2	26,2	79,2	29,1	77,7	29,6	75,6	26,5	77,5	11,8	-90,5
10/03/2019	3	26,2	80,7	28,8	79,5	29,1	76,9	26,5	79,1	2,4	-90,1
10/03/2019	4	25,7	81,6	28,2	80,1	28,5	77,9	25,9	80,4	3,3	-90,7
10/03/2019	5	24,7	84,4	27,7	80,5	28,0	78,2	25,1	84,1	3,7	-89,9
10/03/2019	6	24,7	84,7	27,3	81,0	27,6	78,8	25,1	84,0	2,5	-89,3
10/03/2019	7	24,8	85,0	27,0	81,2	27,3	79,2	25,2	83,7	3	-88,6
10/03/2019	8	24,8	85,8	26,7	81,9	27,0	80,0	25,7	82,9	2,7	-88,4
10/03/2019	9	25,2	85,8	26,6	82,7	27,1	82,2	26,7	80,8	3,3	-88,4
10/03/2019	10	26,0	84,1	26,7	83,3	27,0	82,2	27,9	77,2	2,9	-89,5
10/03/2019	11	26,5	82,3	26,9	83,7	27,1	81,8	28,3	75,3	3,8	-90,8
10/03/2019	12	27,3	80,2	27,3	84,0	27,5	81,6	29,7	71,1	3,2	-91,9
10/03/2019	13	28,4	77,6	27,8	84,2	28,1	81,3	31,4	66,8	3,3	-91,3
10/03/2019	14	29,4	74,9	28,3	84,5	29,1	79,9	32,7	63,4	2,8	-90,4
10/03/2019	15	30,5	72,7	28,9	84,4	30,0	77,6	33,6	61,5	4,1	-88,9
10/03/2019	16	31,2	71,5	29,5	83,8	30,5	76,7	34,2	60,9	5,4	-91,1
10/03/2019	17	31,1	66,6	29,9	80,6	30,7	73,3	33,6	57,3	7,4	-91,8
10/03/2019	18	30,8	67,1	30,0	77,8	30,7	71,0	32,5	60,8	6,3	-92,2
10/03/2019	19	30,4	72,5	30,0	78,8	30,7	73,0	31,1	69,0	5,3	-95,5
10/03/2019	20	29,9	75,9	30,0	80,2	30,6	74,6	30,4	73,6	4,2	-90,5
10/03/2019	21	29,6	78,2	29,8	81,3	30,6	76,3	30,1	75,9	1,9	-90,3
10/03/2019	22	29,3	79,5	29,7	82,0	30,5	77,3	29,8	77,4	1,6	-89,4
10/03/2019	23	29,0	81,0	29,5	82,6	30,5	78,6	29,5	78,8	1,4	-89,5
10/03/2019	24	28,7	82,2	29,3	83,1	30,3	79,5	29,4	79,8	1,4	-88,8
11/03/2019	1	28,3	83,1	29,1	83,6	30,1	79,8	28,9	81,1	2,1	-89,0
11/03/2019	2	28,0	83,6	28,9	83,9	29,8	79,8	28,4	82,5	2,8	-89,9
11/03/2019	3	27,7	84,0	28,7	84,0	29,7	79,8	28,2	82,4	1,9	-89,5
11/03/2019	4	27,5	84,8	28,6	84,1	29,4	80,1	27,9	83,3	1,9	-90,1
11/03/2019	5	27,2	85,3	28,4	84,3	29,3	80,5	27,8	83,6	1,7	-90,3
11/03/2019	6	27,1	85,7	28,2	84,5	29,2	80,4	27,7	83,8	1,8	-91,0
11/03/2019	7	27,0	86,5	28,1	84,9	29,1	81,0	27,7	84,5	1,2	-89,4
11/03/2019	8	27,1	86,7	28,0	85,3	28,8	82,1	28,3	83,3	1,6	-89,6
11/03/2019	9	27,5	86,6	28,1	85,7	28,7	82,3	29,4	80,4	1,9	-92,3
11/03/2019	10	28,2	84,4	28,3	85,9	28,8	82,3	30,8	75,5	2,9	-92,0
11/03/2019	11	28,9	82,7	28,6	86,2	29,1	82,5	31,5	73,4	3,3	-90,2
11/03/2019	12	29,7	78,9	29,0	86,2	29,5	82,2	32,7	68,4	3,3	-89,7
11/03/2019	13	30,7	75,6	29,5	85,6	30,1	81,5	33,8	64,6	5,2	-89,5
11/03/2019	14	31,4	72,7	30,0	84,8	30,7	80,7	34,6	61,6	4,7	-90,1
11/03/2019	15	31,9	70,0	30,5	82,8	31,2	79,4	34,9	59,7	5,8	-95,5
11/03/2019	16	32,1	71,2	30,9	81,5	31,6	78,4	34,8	61,8	7,4	-95,3
11/03/2019	17	32,2	69,8	31,2	80,0	31,9	77,7	34,4	61,7	7,1	-94,5
11/03/2019	18	31,9	70,0	31,3	79,2	32,0	76,6	33,4	63,8	6,5	-94,7
11/03/2019	19	31,3	70,4	31,3	79,2	31,9	75,7	32,0	66,4	5,3	-91,2
11/03/2019	20	30,9	72,7	31,2	79,8	31,7	75,6	31,3	70,2	2,5	-92,3
11/03/2019	21	30,5	74,2	31,0	80,5	31,5	76,0	30,9	72,0	1,6	-92,1
11/03/2019	22	30,2	75,9	30,7	80,8	31,3	77,1	30,6	73,8	1,8	-89,8
11/03/2019	23	29,8	77,3	30,5	81,3	31,2	77,7	30,3	75,2	1,4	-90,3
11/03/2019	24	29,4	78,9	30,3	82,0	31,0	78,3	30,0	76,7	2,3	-90,2
12/03/2019	1	29,1	81,1	30,1	82,3	30,8	78,4	29,6	79,1	1,3	-89,8
12/03/2019	2	28,8	82,7	29,9	82,4	30,7	79,2	29,4	80,3	1,9	-88,5
12/03/2019	3	28,7	82,5	29,8	82,7	30,6	79,3	29,3	80,1	2,3	-89,6
12/03/2019	4	28,5	84,1	29,6	83,1	30,4	79,6	29,1	82,0	2	-90,7
12/03/2019	5	28,3	84,9	29,4	83,6	30,2	80,2	28,8	83,1	1,6	-90,7
12/03/2019	6	28,0	85,3	29,3	83,8	30,0	80,4	28,6	83,2	1,5	-90,0
12/03/2019	7	27,9	85,6	29,1	84,2	29,8	80,9	28,4	83,7	2	-90,4
12/03/2019	8	27,9	85,7	29,0	84,3	29,5	81,5	28,9	82,8	1,9	-89,3
12/03/2019	9	28,4	85,1	29,0	84,6	29,4	81,9	30,2	79,2	2,1	-89,1
12/03/2019	10	29,0	82,1	29,1	84,9	29,5	81,9	31,5	73,7	3,4	-89,6
12/03/2019	11	29,8	77,6	29,5	84,7	29,8	81,3	32,7	67,5	4,7	-89,7
12/03/2019	12	30,4	75,3	29,8	84,0	30,2	80,9	33,4	65,1	5,3	-91,6
12/03/2019	13	31,4	71,3	30,3	82,6	30,8	79,9	34,9	60,0	5,8	-93,7
12/03/2019	14	32,0	69,8	30,9	81,0	31,4	78,9	35,6	58,4	7,2	-94,7
12/03/2019	15	32,4	68,2	31,3	79,7	31,9	77,5	35,8	57,7	6,8	-95,9
12/03/2019	16	32,8	67,4	31,7	78,6	32,4	76,6	35,9	57,7	6,8	-97,5
12/03/2019	17	33,0	66,9	32,0	77,6	32,7	75,9	35,5	58,3	6,3	-97,7
12/03/2019	18	32,8	67,1	32,1	76,8	32,7	74,7	34,4	60,6	6,5	-95,5
12/03/2019	19	32,2	69,4	32,1	77,9	32,5	75,1	33,0	65,7	4,4	-91,5
12/03/2019	20	31,8	72,4	32,0	78,8	32,4	76,3	32,2	70,1	3,3	-89,2
12/03/2019	21	31,4	74,6	31,8	79,6	32,2	76,3	31,8	72,6	2,9	-90,6
12/03/2019	22	31,0	76,0	31,6	80,6	31,9	77,4	31,5	74,0	2,3	-90,8
12/03/2019	23	30,6	77,0	31,4	81,5	31,7	77,4	31,1	74,9	1,4	-91,2
12/03/2019	24	30,1	78,6	31,2	81,7	31,4	78,9	30,7	76,3	1,2	-91,2
13/03/2019	1	29,8	79,7	30,9	81,9	31,1	79,8	30,4	77,3	1,7	-90,8
13/03/2019	2	29,4	80,8	30,7	81,8	31,3	81,0	30,0	78,9	2,1	-90,8
13/03/2019	3	29,2	81,8	30,5	82,2	31,2	81,3	29,8	80,0	2,1	-91,0
13/03/2019	4	28,9	83,0	30,3	82,4	31,0	81,4	29,4	81,3	1,9	-90,3
13/03/2019	5	28,6	83,4	30,1	82,7	30,8	80,8	29,1	82,0	1,5	-90,4
13/03/2019	6	28,3	84,1	29,8	82,9	30,6	80,5	28,7	82,8	1,1	-91,4
13/03/2019	7	28,0	84,5	29,6	83,1	30,1	80,5	28,6	83,2	2	-90,8
13/03/2019	8	28,1	84,9	29,4	83,3	29,8	80,8	29,1	82,3	1,7	-89,7
13/03/2019	9	28,5	84,9	29,4	83,5	29,7	81,3	30,3	79,4	2,1	-89,1
13/03/2019	10	29,1	83,3	29,5	84,0	29,8	81,7	31,5	75,5	2,3	-89,6
13/03/2019	11	30,0	79,4	29,8	84,2	30,1	81,6	33,0	69,1	2,7	-90,6
13/03/2019	12	30,9	75,0	30,2	84,0	30,6	80,8	34,4	63,8	4,6	-91,9
13/03/2019	13	31,7	71,2	30,8	83,4	31,1	79,7	35,1	60,1	5	-93,4
13/03/2019	14	32,7	68,8	31,4	81,6	31,8	78,8	36,5	57,1	6,1	-96,7
13/03/2019	15	33,2	67,6	31,9	79,9	32,4	77,6	36,7	56,9	6,6	-98,4
13/03/2019	16	33,3	66,9	32,3	78,3	32,9	76,6	36,4	57,3	7,6	-96,8
13/03/2019	17	33,4	67,6	32,6	77,2	33,1	75,7	35,8	59,5	7	-96,3
13/03/2019	18	33,1	67,8	32,7	76,5	33,2	74,3	34,7	61,8	7	-96,5
13/03/2019	19	32,6	69,8	32,6	77,1	33,1	74,4	33,3	66,5	5,5	-93,7
13/03/2019	20	32,2	71,9	32,5	78,3	32,9	74,8	32,6	69,9	3,6	-90,9
13/03/2019	21	31,8	73,8	32,4	77,9	32,6	74,7	32,1	72,5	4,4	-92,4
13/03/2019	22	31,4	75,8	32,1	79,0	32,4	76,5	31,8	74,5	2,6	-93,2
13/03/2019	23	31,1	76,4	31,9	79,5	32,2	78,1	31,6	75,0	3,4	-93,1
13/03/2019	24	30,7	77,3	31,7	80,2	32,0	77,8	31,3	75,7	4,8	-92,9
14/03/2019	1	30,2	75,1	31,4	79,5	31,8	77,0	30,7	72,6	3,1	-93,8
14/03/2019	2	29,7	73,5	31,1	78,4	31,5	75,4	30,2	71,2	1,7	-92,7
14/03/2019	3	29,5	75,5	30,9	78,6	31,3	75,5	29,9	73,3	1,9	-93,5
14/03/2019	4	29,1	77,2	30,7	79,0	31,1	75,6	29,8	74,7	1,4	-92,9
14/03/2019	5	28,7	78,4	30,4	79,1	30,9	75,9	29,4	76,1	1,8	-93,5
14/03/2019	6	28,2	77,7	30,2	78,9	30,6	75,7	29,0	75,0	1,8	-94,3
14/03/2019	7	27,9	77,7	29,9	78,5	30,3	75,4	28,5	76,0	2	-97,2
14/03/2019	8	28,0	78,0	29,6	78,5	29,8	75,8	28,6	76,1	1,8	-96,5
14/03/2019	9	28,4	79,1	29,6	79,0	29,7	76,5	29,9	74,5	2,4	-94,5
14/03/2019	10	29,1	79,1	29,7	79,9	29,8	77,5	31,3	72,3	4	-94,4
14/03/2019	11	29,9	75,6	30,0	80,4	30,1	77,5	32,3	67,6	4,8	-93,7
14/03/2019	12	30,7	72,0	30,3	80,4	30,6	76,8	33,5	63,3	3,3	-93,8
14/03/2019	13	31,8	69,4	30,9	80,3	31,2	76,6	34,9	59,8	4,2	-93,3
14/03/2019	14	32,6	67,5	31,4	79,8	31,8	76,0	35,5	58,0	4,9	-92,5
14/03/2019	15	33,1	66,3	31,9	78,2	32,4	75,4	35,5	58,1	5,9	-91,6
14/03/2019	16	33,6	63,4	32,4	76,0	32,8	74,2	35,9	55,3	6,1	-91,1
14/03/2019	17	33,7	65,8	32,7	75,2	33,2	73,7	35,6	59,6	7,4	-90,6
14/03/2019	18	33,3	68,0	32,9	75,8	33,3	73,5	34,5	63,2	8,9	-91,3
14/03/2019	19	30,7	69,9	32,5	76,1	32,8	71,1	31,2	66,0	4,7	-95,4
14/03/2019	20	30,2	71,8	32,1	77,2	32,3	70,8	30,5	68,6	2,8	-95,7
14/03/2019	21	29,5	75,2	31,6	78,0	31,8	71,6	30,1	72,1	2	-97,0
14/03/2019	22	29,1	76,8	31,1	78,5	31,3	72,2	29,8	73,3	2,3	-98,6
14/03/2019	23	27,8	76,9	30,4	77,3	30,6	73,0	27,8	76,0	14,7	-95,7
14/03/2019	24	27,2	76,3	29,9	78,2	30,1	73,4	27,9	73,3	3,7	-98,9
15/03/2019	1	26,7	79,1	29,4	79,0	29,9	75,0	27,8	75,7	2,7	-96,1
15/03/2019	2	26,5	80,4	28,9	79,8	29,5	74,8	26,7	79,1	4,1	-94,4
15/03/2019	3	26,1	82,2	28,5	80,2	29,2	75,3	26,7	80,2	2,3	-97,8
15/03/2019	4	25,9	82,9	28,1	80,7	28,9	75,9	26,4	81,2	2,5	-97,6
15/03/2019	5	25,7	84,2	27,9	81,5	28,4	77,2	26,4	81,7	2,2	-96,2
15/03/2019	6	25,5	84,7	27,6	82,2	28,1	78,1	26,1	82,8	3,2	-92,7
15/03/2019	7	25,3	85,3	27,4	82,6	27,8	79,2	25,7	84,4	4	-90,0
15/03/2019	8	25,2	86,0	27,2	83,1	27,5	79,9	26,0	83,6	2,1	-89,8
15/03/2019	9	25,5	86,0	27,1	83,7	27,4	80,0	27,0	81,4	2,7	-90,9
15/03/2019	10	26,4	85,2	27,2	84,3	27,6	80,2	28,5	78,2	3,3	-91,7
15/03/2019	11	27,4	84,4	27,5	84,9	27,8	80,5	30,1	75,7	3,7	-91,1
15/03/2019	12	28,6	82,3	27,9	85,5	28,3	81,0	31,6	71,8	3,4	-90,9
15/03/2019	13	29,5	79,3	28,5	85,8	29,0	81,0	32,7	68,3	3,6	-93,0
15/03/2019	14	30,2	76,6	29,1	85,8	29,6	80,5	33,3	65,7	3,9	-93,5
15/03/2019	15	30,8	75,1	29,6	85,1	30,2	79,7	33,6	64,9	5,4	-93,2
15/03/2019	16	31,2	73,8	30,0	83,9	30,7	78,9	33,6	64,4	5,9	-94,4
15/03/2019	17	30,8	75,7	30,2	82,8	31,0	78,3	32,4	69,4	6,8	-94,8
15/03/2019	18	30,5	77,3	30,3	82,8	31,1	78,2	31,6	72,8	6,3	-96,6
15/03/2019	19	30,1	78,5	30,3	83,1	31,2	78,7	30,9	74,9	4,7	-96,3
15/03/2019	20	29,8	79,9	30,2	83,2	30,9	78,7	30,4	76,9	3,7	-94,8
15/03/2019	21	29,5	80,8	30,1	83,5	30,8	79,2	30,2	77,8	2,6	-97,8
15/03/2019	22	29,1	81,3	29,9	83,8	30,7	80,4	30,0	78,1	1,8	-95,5
15/03/2019	23	28,9	82,8	29,7	84,1	30,6	80,5	29,8	79,3	1,1	-95,2
15/03/2019	24	28,6	84,2	29,5	84,4	30,4	80,9	29,3	82,0	2,3	-96,5
16/03/2019	1	28,4	84,5	29,3	84,7	30,3	80,8	29,0	82,3	2,2	-97,4
16/03/2019	2	28,1	85,1	29,2	84,8	30,1	80,9	28,9	82,7	2	-96,5
16/03/2019	3	28,0	85,9	29,0	85,0	30,0	81,3	28,8	83,2	1,5	-97,0
16/03/2019	4	27,8	86,3	28,9	85,2	29,8	81,4	28,6	83,8	2	-97,9
16/03/2019	5	27,6	87,1	28,8	85,5	29,8	81,5	28,5	84,4	1,6	-98,7
16/03/2019	6	27,5	87,5	28,6	85,7	29,7	81,6	28,3	84,7	1,8	-99,1
16/03/2019	7	26,4	85,3	28,4	85,3	29,2	81,1	26,8	83,4	11,5	-92,6
16/03/2019	8	25,4	84,3	27,9	85,2	28,5	79,9	26,1	81,2	2,7	-89,2
16/03/2019	9	25,1	84,8	27,5	84,9	28,1	79,3	25,7	82,7	3,6	-89,1
16/03/2019	10	24,9	86,7	27,3	85,2	27,8	79,6	25,9	83,8	3,8	-89,5
16/03/2019	11	24,7	87,3	27,0	85,8	27,6	79,9	26,0	83,3	3,5	-90,7
16/03/2019	12	24,9	87,1	26,8	86,0	27,4	80,2	26,3	82,2	4,2	-89,7
16/03/2019	13	25,2	86,0	26,7	85,9	27,3	80,0	26,7	80,3	4,9	-89,0
16/03/2019	14	25,5	86,3	26,7	86,3	27,4	80,3	26,9	80,7	3,2	-87,9
16/03/2019	15	25,7	85,6	26,8	86,6	27,5	80,4	27,0	79,7	2,7	-87,9
16/03/2019	16	25,8	86,0	26,8	86,7	27,6	80,5	27,0	81,0	2,9	-88,6
16/03/2019	17	25,8	85,7	26,8	86,7	27,5	80,4	26,6	82,2	3,2	-88,1
16/03/2019	18	25,8	85,3	26,8	86,7	27,5	80,3	26,5	81,8	2,2	-87,3
16/03/2019	19	25,7	86,2	26,7	86,9	27,5	80,4	26,2	83,8	1,5	-88,0
16/03/2019	20	25,5	87,3	26,6	87,2	27,4	80,9	25,9	86,2	2,1	-88,0
16/03/2019	21	25,3	88,0	26,5	87,4	27,4	81,9	25,6	87,4	1,8	-87,4
16/03/2019	22	25,1	88,6	26,4	87,6	27,1	82,9	25,6	87,7	2	-87,4
16/03/2019	23	25,0	89,1	26,2	87,9	26,9	83,0	25,7	87,3	1,5	-87,0
16/03/2019	24	24,9	89,3	26,1	88,1	26,8	83,1	25,6	87,7	0,8	-87,0
17/03/2019	1	24,8	89,9	26,1	88,2	26,7	83,3	25,5	88,1	0,7	-87,0
17/03/2019	2	24,7	90,6	26,0	88,4	26,6	83,4	25,4	88,4	1	-87,0
17/03/2019	3	24,5	91,1	25,9	88,5	26,7	83,6	25,3	88,8	0,9	-86,8
17/03/2019	4	24,5	91,3	25,8	88,6	26,6	83,8	25,2	89,5	1,4	-87,0
17/03/2019	5	24,3	91,6	25,6	88,6	26,5	84,0	24,9	90,9	2,1	-87,0
17/03/2019	6	24,2	92,3	25,5	88,8	26,4	84,3	24,6	92,2	2,7	-87,0
17/03/2019	7	24,0	92,6	25,4	89,0	26,1	84,6	24,4	93,1	2,6	-87,6
17/03/2019	8	24,1	93,0	25,3	89,2	26,2	85,4	24,8	93,0	1,9	-87,8
17/03/2019	9	24,5	92,8	25,4	89,3	26,3	85,2	25,8	89,9	2,5	-86,4
17/03/2019	10	25,2	92,3	25,5	89,6	26,5	85,3	26,9	87,4	3,3	-85,9
17/03/2019	11	26,3	90,6	25,9	90,0	27,1	86,4	28,4	83,3	2,8	-90,7
17/03/2019	12	27,4	86,1	26,3	90,3	27,5	86,6	29,9	77,6	3,6	-93,8
17/03/2019	13	28,5	80,2	26,9	90,1	28,3	82,4	31,0	70,8	4,9	-96,2
17/03/2019	14	29,2	77,6	27,5	89,1	28,9	79,8	32,0	66,5	5,7	-96,8
17/03/2019	15	29,8	75,3	28,0	87,6	29,5	78,3	32,3	64,9	5,8	-98,0
17/03/2019	16	30,0	72,4	28,5	85,7	29,9	75,8	32,1	62,5	6,2	-95,4
17/03/2019	17	30,1	72,9	28,8	83,7	30,0	76,6	31,9	65,3	7,9	-95,2
17/03/2019	18	29,8	76,8	29,0	84,1	30,0	78,1	31,0	71,7	5,2	-96,7
17/03/2019	19	29,4	79,7	29,1	84,9	30,0	78,9	30,2	76,1	3,5	-93,6
17/03/2019	20	29,1	81,8	29,0	85,7	29,8	79,6	29,7	78,9	2,4	-91,8
17/03/2019	21	28,8	82,6	29,0	86,1	29,7	80,6	29,5	79,7	1,8	-92,9
17/03/2019	22	28,6	83,9	28,8	86,3	29,8	81,0	29,2	81,2	1,4	-93,4
17/03/2019	23	28,3	85,3	28,7	86,7	29,6	81,7	29,0	82,4	1,3	-94,3
17/03/2019	24	28,0	86,2	28,6	87,0	29,4	82,3	28,8	83,5	1,9	-97,0
18/03/2019	1	27,6	87,2	28,4	87,3	29,2	82,5	28,4	84,7	1,4	-100,4
18/03/2019	2	27,5	87,5	28,2	87,5	28,9	82,9	28,0	86,1	2,2	-100,9
18/03/2019	3	27,2	87,7	28,0	87,8	28,6	83,7	27,6	86,9	1,9	-100,6
18/03/2019	4	27,0	88,0	27,9	87,8	28,4	83,8	27,4	87,1	1,8	-99,4
18/03/2019	5	26,7	88,2	27,7	87,7	28,2	83,8	27,2	87,2	2,1	-99,6
18/03/2019	6	26,6	88,6	27,6	87,7	28,0	83,9	27,1	87,3	1,5	-96,9
18/03/2019	7	26,4	88,8	27,4	87,8	27,9	84,5	27,0	87,5	1,5	-101,1
18/03/2019	8	26,6	89,5	27,4	88,2	27,7	84,8	27,7	86,8	1,2	-99,4
18/03/2019	9	27,0	89,8	27,4	88,5	27,8	85,6	28,6	85,5	1,9	-96,1
18/03/2019	10	27,8	87,6	27,6	88,8	28,1	85,7	29,8	80,5	4,4	-94,8
18/03/2019	11	28,6	84,9	27,9	88,9	28,5	84,6	30,8	76,3	3,7	-94,3
18/03/2019	12	29,5	81,3	28,4	88,9	29,2	83,2	32,2	71,6	2,9	-90,9
18/03/2019	13	30,3	77,9	28,9	88,6	29,8	81,3	33,0	67,7	3,5	-90,1
18/03/2019	14	31,2	74,2	29,5	88,1	30,5	79,6	34,1	63,8	3,6	-90,5
18/03/2019	15	31,9	69,4	30,0	86,3	31,0	76,9	34,7	58,8	6,3	-91,6
18/03/2019	16	32,3	67,6	30,5	83,3	31,4	75,6	34,7	58,1	6,8	-91,7
18/03/2019	17	32,3	67,7	30,8	81,3	31,7	74,7	34,2	60,1	6,6	-91,8
18/03/2019	18	32,1	69,9	31,0	80,9	31,7	74,6	33,3	64,3	6,6	-91,5
18/03/2019	19	31,5	71,7	31,0	81,2	31,6	74,5	32,1	68,4	5,9	-90,1
18/03/2019	20	31,1	74,2	30,9	82,0	31,4	75,4	31,4	71,9	4,1	-89,3
18/03/2019	21	30,7	76,5	30,8	82,6	31,2	76,9	31,0	74,7	2,8	-89,5
18/03/2019	22	30,4	77,7	30,6	83,1	31,0	78,0	30,7	76,0	2,3	-90,1
18/03/2019	23	30,0	79,2	30,4	83,5	30,7	78,2	30,4	77,4	3,4	-89,7
18/03/2019	24	29,7	80,6	30,2	84,0	30,3	80,1	30,2	78,9	2,5	-93,7
19/03/2019	1	29,1	79,0	30,0	84,4	29,8	79,3	29,7	76,3	3,6	-95,9
19/03/2019	2	28,0	75,7	29,7	83,7	29,0	75,8	29,0	72,2	2,4	-95,7
19/03/2019	3	27,5	76,4	29,3	82,8	28,6	75,4	28,5	72,7	1,8	-95,6
19/03/2019	4	27,2	77,7	29,0	81,8	28,1	76,5	27,9	75,1	1,7	-96,1
19/03/2019	5	26,9	79,9	28,7	82,1	27,9	78,1	27,7	77,3	1,5	-95,0
19/03/2019	6	26,8	81,2	28,5	82,3	27,8	79,2	27,5	78,7	1,4	-95,5
19/03/2019	7	26,6	82,1	28,3	82,4	28,0	79,9	27,6	79,2	1,7	-87,8
19/03/2019	8	26,6	82,5	28,1	82,6	27,9	79,9	27,7	79,0	2,5	-85,5
19/03/2019	9	26,8	81,9	28,0	82,7	27,8	80,0	28,1	77,7	1,9	-85,1
19/03/2019	10	27,2	81,7	28,0	83,0	27,9	80,2	28,7	76,6	1,8	-85,4
19/03/2019	11	27,9	81,3	28,1	83,5	28,2	80,4	30,0	74,5	2,9	-86,5
19/03/2019	12	29,2	77,8	28,5	84,0	28,9	79,7	32,1	68,1	3,3	-86,6
19/03/2019	13	30,2	74,5	29,0	84,0	29,6	78,0	33,4	63,6	3,7	-86,9
19/03/2019	14	31,4	71,7	29,6	83,6	30,4	76,6	34,7	60,5	4,5	-87,0
19/03/2019	15	32,0	70,8	30,2	82,9	31,0	75,7	34,8	60,7	6,2	-87,5
19/03/2019	16	32,4	68,1	30,7	81,2	31,5	74,7	34,9	58,9	7,3	-87,9
19/03/2019	17	32,4	67,3	31,1	79,4	31,8	73,7	34,4	60,1	7,6	-88,9
19/03/2019	18	32,1	68,4	31,2	78,6	31,8	73,2	33,2	63,9	8,2	-90,0
19/03/2019	19	31,7	70,9	31,2	79,2	31,7	73,7	32,1	68,3	5,8	-90,1
19/03/2019	20	31,2	73,4	31,2	80,2	31,5	74,7	31,5	71,9	4,7	-89,8
19/03/2019	21	30,9	75,3	31,0	80,9	31,2	75,8	31,2	73,8	3,3	-91,9
19/03/2019	22	30,6	76,9	30,9	81,8	31,0	77,4	30,9	75,3	1,7	-92,8
19/03/2019	23	30,2	78,4	30,7	82,5	30,8	78,3	30,7	76,4	1,8	-92,6
19/03/2019	24	29,7	79,4	30,5	82,8	30,5	78,6	30,3	77,4	1,6	-92,6
20/03/2019	1	29,4	80,7	30,2	82,8	30,3	79,2	29,8	79,5	2,5	-91,9
20/03/2019	2	29,0	82,7	30,0	83,0	30,0	80,2	29,4	81,7	2	-90,9
20/03/2019	3	28,7	83,4	29,8	83,3	29,8	80,7	29,1	82,4	2,1	-89,6
20/03/2019	4	28,6	84,6	29,6	83,7	29,7	81,4	29,0	83,8	2,1	-89,4
20/03/2019	5	28,3	86,4	29,5	84,2	29,5	82,6	28,8	85,4	2,5	-89,5
20/03/2019	6	28,2	87,5	29,3	84,8	29,4	83,0	28,7	86,1	1	-89,3
20/03/2019	7	28,1	88,0	29,2	85,2	29,3	83,6	28,7	86,1	0,8	-90,1
20/03/2019	8	28,1	88,4	29,1	85,4	29,1	83,8	29,1	85,4	1,2	-91,3
20/03/2019	9	28,4	88,4	29,1	85,8	29,2	84,4	29,8	84,2	1,8	-91,8
20/03/2019	10	28,9	87,1	29,2	86,1	29,3	84,7	30,7	80,8	2,9	-93,3
20/03/2019	11	29,6	84,4	29,4	86,3	29,6	84,0	31,5	77,1	3	-92,7
20/03/2019	12	30,3	81,8	29,7	86,4	30,1	83,0	32,4	73,8	4,4	-93,9
20/03/2019	13	30,8	79,4	30,1	85,8	30,5	81,7	32,6	72,3	6,5	-94,0
20/03/2019	14	31,0	76,7	30,4	84,7	30,8	80,5	32,9	69,6	6,3	-95,0
20/03/2019	15	32,0	72,3	30,8	82,7	31,4	77,7	34,5	63,0	7,6	-95,0
20/03/2019	16	32,3	70,1	31,1	80,6	31,8	75,8	34,6	61,9	7,9	-94,3
20/03/2019	17	32,5	71,9	31,4	80,2	32,0	76,1	34,2	65,5	7,6	-93,4
20/03/2019	18	32,2	73,3	31,6	80,3	32,0	76,4	33,2	69,3	6,8	-93,5
20/03/2019	19	31,7	74,9	31,5	80,7	31,9	76,6	31,9	73,4	7,4	-93,8
20/03/2019	20	31,3	74,9	31,4	81,2	31,7	76,5	31,4	73,7	4,7	-92,1
20/03/2019	21	31,0	77,1	31,3	81,4	31,5	77,2	31,1	76,4	4,1	-89,9
20/03/2019	22	30,7	78,3	31,1	81,9	31,3	78,1	30,9	77,3	3,2	-91,7
20/03/2019	23	30,4	79,4	30,9	82,7	31,0	79,1	30,7	78,0	1,1	-95,2
20/03/2019	24	30,1	81,6	30,7	83,4	30,8	80,0	30,4	80,8	2,4	-96,0
21/03/2019	1	29,7	83,7	30,5	83,9	30,7	81,4	30,2	82,2	1,3	-97,5
21/03/2019	2	29,5	84,9	30,4	84,2	30,6	82,0	29,8	84,0	1,6	-96,7
21/03/2019	3	29,2	85,5	30,2	84,5	30,4	82,1	29,5	84,7	1,7	-97,2
21/03/2019	4	28,9	86,2	30,0	84,9	30,2	82,5	29,1	85,9	2	-96,9
21/03/2019	5	28,6	86,6	29,7	85,1	29,9	82,9	28,6	87,4	2,9	-95,3
21/03/2019	6	28,3	86,9	29,6	85,3	29,6	83,2	28,4	87,4	2,2	-95,7
21/03/2019	7	28,1	87,4	29,4	85,5	29,5	83,3	28,4	87,4	2,1	-98,4
21/03/2019	8	28,1	88,1	29,2	85,5	29,3	83,7	28,8	86,6	1,8	-100,8
21/03/2019	9	28,6	86,5	29,2	85,7	29,3	83,8	30,1	82,1	4,3	-97,5
21/03/2019	10	29,1	84,0	29,4	85,9	29,4	83,0	30,8	78,2	3,6	-96,4
21/03/2019	11	29,5	82,7	29,5	85,8	29,6	82,3	31,3	76,3	4,2	-97,1
21/03/2019	12	30,3	79,3	29,8	85,4	30,1	80,6	32,5	71,3	5,1	-95,7
21/03/2019	13	31,0	75,5	30,2	84,8	30,7	78,2	33,5	66,6	6,1	-94,0
21/03/2019	14	31,9	71,6	30,6	83,1	31,3	75,1	34,7	61,5	5,8	-93,1
21/03/2019	15	32,5	69,2	31,1	81,2	31,9	72,8	35,3	59,2	7	-94,8
21/03/2019	16	32,7	68,7	31,5	79,6	32,1	72,0	34,9	60,8	7,4	-95,6
21/03/2019	17	32,6	70,3	31,7	79,1	32,2	72,8	34,1	64,5	8,6	-94,6
21/03/2019	18	32,4	71,1	31,8	78,9	32,1	73,0	33,3	67,4	8,3	-94,5
21/03/2019	19	31,9	73,5	31,8	79,3	31,9	74,5	32,2	72,1	7,8	-94,8
21/03/2019	20	31,6	75,4	31,7	80,2	31,7	75,8	31,7	74,7	4,9	-94,4
21/03/2019	21	31,3	76,3	31,6	80,9	31,6	76,6	31,5	75,5	4,5	-93,6
21/03/2019	22	31,0	77,4	31,4	81,6	31,5	78,6	31,3	76,4	4,4	-95,3
21/03/2019	23	30,7	79,0	31,3	82,2	31,4	79,2	31,0	77,8	2,5	-94,9
21/03/2019	24	30,4	80,0	31,1	82,5	31,2	79,6	30,8	78,6	1,8	-97,0
22/03/2019	1	30,0	81,8	30,9	83,0	31,1	81,0	30,5	79,8	2	-96,8
22/03/2019	2	29,7	82,9	30,7	83,2	30,9	81,2	30,1	81,5	1,9	-97,9
22/03/2019	3	29,4	83,9	30,5	83,5	30,8	81,4	29,9	82,6	3,2	-98,0
22/03/2019	4	29,1	84,1	30,4	83,6	30,6	81,2	29,6	82,8	3,9	-97,9
22/03/2019	5	28,8	84,7	30,2	83,8	30,4	81,0	29,4	83,5	3	-100,8
22/03/2019	6	28,7	85,6	30,0	84,2	30,2	81,5	29,1	84,9	2	-95,0
22/03/2019	7	28,5	86,7	29,8	84,6	30,1	82,2	29,0	85,6	15,8	-97,1
22/03/2019	8	26,9	81,3	29,4	82,5	29,3	79,7	27,2	81,4	10,6	-97,0
22/03/2019	9	26,5	80,6	29,0	81,7	28,8	77,8	27,0	78,9	2,4	-95,0
22/03/2019	10	25,6	82,6	28,6	80,9	28,0	77,1	26,6	79,8	3,9	-93,5
22/03/2019	11	25,4	82,6	28,2	80,7	27,5	77,4	26,3	79,6	3,8	-92,7
22/03/2019	12	25,9	83,1	27,9	81,2	27,4	78,5	26,5	81,3	3,2	-93,3
22/03/2019	13	26,1	83,3	27,8	81,5	27,3	79,4	27,2	80,0	2,1	-92,7
22/03/2019	14	26,8	81,1	27,9	81,7	27,5	79,3	28,8	73,8	3,2	-92,3
22/03/2019	15	27,2	80,0	28,0	81,7	27,7	78,9	28,9	73,2	2,3	-92,9
22/03/2019	16	27,7	80,1	28,2	81,8	27,9	79,2	29,3	73,5	2,9	-91,3
22/03/2019	17	28,1	80,2	28,4	82,3	28,2	79,5	29,5	74,5	1,9	-90,0
22/03/2019	18	28,3	80,7	28,6	82,6	28,4	79,8	29,2	76,6	1,3	-89,8
22/03/2019	19	28,2	81,8	28,7	83,0	28,6	80,2	28,6	79,3	1	-89,7
22/03/2019	20	28,0	83,1	28,6	83,3	28,5	80,7	28,0	82,8	2,3	-89,7
22/03/2019	21	28,2	81,7	28,7	82,6	28,5	80,8	28,2	81,8	2,1	-89,6
22/03/2019	22	27,5	83,9	28,5	82,9	28,4	81,2	27,6	83,9	2,5	-89,2
22/03/2019	23	27,2	85,0	28,2	83,6	28,1	81,8	27,3	85,4	4,4	-90,3
22/03/2019	24	26,8	83,5	28,0	83,2	27,8	81,6	26,9	83,3	9,8	-92,0
23/03/2019	1	26,1	82,2	27,6	81,4	27,5	80,0	26,4	81,2	7,2	-91,1
23/03/2019	2	25,8	84,3	27,5	82,0	27,4	80,6	26,0	84,0	3,1	-92,0
23/03/2019	3	25,5	85,7	27,3	82,6	27,3	81,1	25,8	85,2	2,4	-91,3
23/03/2019	4	25,2	86,6	27,1	83,0	27,1	81,4	25,4	86,6	1,7	-90,9
23/03/2019	5	25,0	87,3	26,9	83,3	27,1	81,7	25,5	86,5	2,2	-92,3
23/03/2019	6	24,9	87,9	26,7	83,6	26,9	82,1	25,3	87,2	2	-92,4
23/03/2019	7	24,7	88,2	26,5	83,8	26,8	82,4	25,1	87,6	1,4	-96,1
23/03/2019	8	24,7	87,2	26,4	84,0	26,6	82,7	25,5	85,4	2	-98,0
23/03/2019	9	25,0	85,3	26,3	83,9	26,4	82,2	26,3	81,2	2,7	-96,7
23/03/2019	10	25,5	85,7	26,4	84,1	26,4	82,4	27,1	80,6	3,1	-95,3
23/03/2019	11	26,3	84,0	26,7	84,3	26,7	82,4	28,3	76,9	4	-94,7
23/03/2019	12	27,1	84,2	27,0	84,8	27,1	82,9	29,1	77,4	2,9	-95,7
23/03/2019	13	28,4	81,8	27,5	85,5	27,7	83,1	30,9	73,1	4,5	-96,0
23/03/2019	14	29,4	76,8	28,1	85,4	28,3	82,4	32,1	67,5	5,7	-97,2
23/03/2019	15	30,1	72,4	28,6	83,7	28,9	80,8	32,7	63,5	6,5	-97,8
23/03/2019	16	30,6	70,3	29,1	81,6	29,5	79,2	33,1	62,0	7,5	-97,3
23/03/2019	17	30,8	72,1	29,5	81,3	29,9	78,9	32,8	64,7	7	-97,6
23/03/2019	18	30,8	70,7	29,7	80,1	30,1	78,3	32,2	65,0	6,9	-96,5
23/03/2019	19	30,4	74,3	29,7	80,6	30,2	78,2	31,0	71,2	4	-95,5
23/03/2019	20	28,8	74,5	29,6	80,8	30,0	77,5	29,3	71,7	8,3	-95,5
23/03/2019	21	27,9	77,0	29,2	80,4	29,9	78,2	28,4	74,1	4,4	-95,5
23/03/2019	22	27,2	78,4	28,8	79,6	29,3	77,4	27,4	77,1	3,1	-95,5
23/03/2019	23	26,7	80,4	28,5	80,3	28,8	77,7	27,2	78,5	1,9	-93,5
23/03/2019	24	26,3	81,2	28,2	80,2	28,4	78,1	26,8	79,1	3,4	-93,1
24/03/2019	1	25,8	81,2	27,8	80,2	28,1	78,3	26,4	78,9	7,2	-91,1
24/03/2019	2	25,5	82,2	27,6	80,5	27,9	78,8	26,2	79,8	3,1	-92,0
24/03/2019	3	25,2	83,1	27,3	80,7	27,6	79,2	25,9	80,6	2,4	-91,3
24/03/2019	4	24,9	83,9	27,0	80,9	27,4	79,3	25,6	81,3	1,7	-90,9
24/03/2019	5	24,7	84,8	26,8	81,3	27,1	79,7	25,5	82,3	2,2	-92,3
24/03/2019	6	24,6	85,7	26,6	81,9	26,9	80,0	25,4	83,2	2	-92,4
24/03/2019	7	24,5	86,0	26,4	82,3	26,5	80,4	25,2	83,9	1,4	-96,1
24/03/2019	8	24,5	86,4	26,2	82,5	26,3	81,0	25,3	84,1	2	-98,0
24/03/2019	9	24,9	87,1	26,1	83,0	26,2	82,0	26,2	83,2	2,7	-96,7
24/03/2019	10	25,8	86,4	26,3	83,8	26,3	82,5	27,7	80,3	3,1	-95,3
24/03/2019	11	26,6	84,4	26,5	84,4	26,6	82,8	28,5	77,6	4	-94,7
24/03/2019	12	27,1	84,7	26,9	85,0	26,9	83,2	28,5	79,6	2,9	-95,7
24/03/2019	13	27,7	84,1	27,2	85,5	27,3	83,5	29,4	77,7	4,5	-96,0
24/03/2019	14	27,5	83,6	27,5	85,3	27,6	83,0	28,6	79,1	5,7	-97,2
24/03/2019	15	27,1	84,1	27,6	85,3	27,7	82,7	27,9	80,8	6,5	-97,8
24/03/2019	16	27,3	84,9	27,6	85,4	27,7	82,8	27,8	82,8	7,5	-97,3
24/03/2019	17	27,2	84,9	27,6	85,5	27,8	82,8	27,6	83,2	7	-97,6
24/03/2019	18	27,1	85,5	27,7	85,5	27,8	83,4	27,4	84,1	6,9	-96,5
24/03/2019	19	26,9	86,3	27,6	85,6	27,7	83,2	27,2	85,1	4	-95,5
24/03/2019	20	26,7	86,3	27,5	85,6	27,6	83,1	27,0	85,1	8,3	-95,5
24/03/2019	21	26,5	86,9	27,4	85,7	27,5	83,2	26,8	86,0	4,4	-95,5
24/03/2019	22	26,4	87,9	27,2	86,0	27,4	83,5	26,7	87,0	3,1	-95,5
24/03/2019	23	26,2	88,3	27,1	86,2	27,2	83,9	26,5	87,7	1,9	-93,5
24/03/2019	24	26,0	88,5	27,0	86,4	27,1	84,2	26,3	88,4	3,4	-93,1
25/03/2019	1	25,8	89,5	26,8	86,6	27,1	84,9	26,1	89,5	1,8	-91,7
25/03/2019	2	25,8	89,6	26,7	86,8	27,1	85,2	26,0	89,7	2,1	-92,6
25/03/2019	3	25,6	90,1	26,6	87,0	27,0	85,5	25,8	90,5	2,4	-92,2
25/03/2019	4	25,5	90,5	26,5	87,1	26,9	85,7	25,7	91,1	2	-92,2
25/03/2019	5	25,4	90,6	26,4	87,2	26,8	85,9	25,6	91,1	2	-92,4
25/03/2019	6	25,3	91,0	26,3	87,4	26,6	86,2	25,6	91,2	1,1	-92,4
[truncated: 6,762 more rows]
